# Supplementary material for: Hepatic gene expression profiling reveals protective responses in Atlantic salmon vaccinated against furunculosis
Source: BMC Genomics. 2009 Oct 30;10:503. doi: 10.1186/1471-2164-10-503 (PMC2775754; doi:10.1186/1471-2164-10-503)
Supplement: Additional file 1 — Complete results of microarray analyses. The data provided represent the gene ratios in salmon with high and low resistance to furunculosis. The table includes log2 (Expression ratios) and p-values of differential expression (t test). [file 1471-2164-10-503-S1.xls]

## Sheet: Additional-1
Samples are denoted by groups (V - vaccinated, N - not vaccinated) and numbers of individuals
		Log - Expression ratios											P-values (t-test, 6 spot replicates)
ID	Gene	V15	V16	V17	V18	V19	V20	N14	N15	N16	N17	N19	V15	V16	V17	V18	V19	V20	N14	N15	N16	N17	N19
est01d11	Cell division cycle 10	-1.65148	-2.61924	-1.34137	-1.62436	-1.50682	-0.743385	0.365527	-0.12589	0.238331	0.363567	0.131305	1	1	0.0759744	1	0.0568445	0.170126	0.0486688	0.504644	0.206702	0.123026	0.541939
EXOB4_G05	10 kDa heat shock protein, mitochondrial	0.163391	0.59562	0.143763	0.185808	-0.93974	-0.319978	-0.471426	0.0531259	-0.0294423	-0.0599245	-0.233573	0.670837	0.0882032	0.461196	0.658179	0.0748353	0.277884	0.0744832	0.86701	0.879762	0.758346	0.123154
est03d11	12S ribosomal RNA	-0.524911	0.144703	0.149946	-0.102723	-0.0733463	0.363622	-0.359855	-0.157595	-0.379539	-0.944604	-0.737721	0.022507	0.0886343	0.253501	0.485888	0.491912	0.0266331	0.0468707	0.26433	0.0193719	0.000917896	0.0068776
EXOB2_A05	14 kDa phosphohistidine phosphatase	0.503073	0.537855	0.25259	0.169115	0.421502	0.0858418	-0.55893	-1.16893	-0.799388	-0.855804	-0.987853	0.217987	0.19832	0.588656	0.702842	0.476517	0.828768	0.0803905	0.0130242	0.0267297	0.0311413	0.0156131
EST1-3A_F10	14-3-3 B1-like	-2.21284	-1.95637	-0.96668	-1.97206	-0.639097	-0.450805						0.00896273	0.0418899	0.0140091	0.007032	0.0521719	0.0290348
EXOB2_E03	14-3-3B1	-0.785841	0.405457	0.216047	-0.365964	-0.960432	0.223358	0.71988	-0.139659	0.0586286	0.908996	0.00955533	0.353448	0.32457	0.525479	0.559124	0.104812	0.40083	0.0137599	0.486492	0.647619	0.000744211	0.9444
est01c08	14-3-3C2	-2.52297	-1.16324	-1.46167	-1.22402	-0.818642	-1.28424	-0.177108	0.387718	0.515329	0.0887068	0.727677	0.0850659	0.0657276	0.000727626	0.0124038	0.00108287	0.00201266	0.275432	0.0373659	0.0152969	0.518901	0.0014405
KVkm2_D09	14-3-3E1-1	0.384654	-0.54351	-0.202407	0.493755	0.604597	-0.28073	-0.455277	-0.0488773	0.683777	0.498959	1.10151	0.590997	0.369787	0.42152	0.316433	0.176502	0.52514	0.0111811	0.532959	0.00115195	0.00437716	0.000371324
KVkm2_E12	14-3-3E1-2	1.03719	0.364588	1.28529	-0.0226536	0.579216	0.627507	-0.23949	0.373783	0.535208	0.255496	0.82449	1	0.39193	0.0149583	0.960665	0.2385	0.147065	0.488975	0.271066	0.188647	0.267938	0.0304115
KVkm2_F09	14-3-3E1-3	2.19341	2.71561	0.906117	-0.00471761	-0.149125	-0.120805	0.0506173	1.87966	1.46551			1	1	1	0.994924	0.849518	0.826811	1	1	1
CA342228	15 kDa selenoprotein	-1.87072	-0.335952	-2.01359	-1.06101	-0.8671	-1.29681	-0.306093	-1.34683	-1.20724	-0.604234	-1.06511	0.004775	0.151617	4.07921e-05	0.00591052	0.00554191	0.000121305	0.428057	1	0.0348876	0.00323423	0.00170141
utu04g09	18 S ribosomal RNA	2.02077	2.94176		2.2524	3.2	0.809673	-0.187455	0.963055	0.174632	0.455297	0.302792	1	0.00325715		0.117383	0.0517155	0.164588	0.551846	0.0135609	0.475054	0.0489887	0.152232
utu03c11	26S protease regulatory subunit 6B-1	-0.978528	-0.500374	-1.9059	-1.3148	0.159367	-0.822312	-0.543922	0.164428	-0.0187215	-0.18171	-0.180323	0.240774	0.312623	0.0023998	0.0609989	0.515345	0.174802	0.0465074	0.37173	0.929771	0.37518	0.42597
utu03e01	26S protease regulatory subunit 6B-2	0.166456	-0.613255	-1.39429	0.178333	-0.423802	-2.03232	-0.0284962	-0.842153	-0.354464	0.139252	-0.524309	0.725571	0.217168	0.11725	0.613404	0.252927	0.0347066	0.889854	0.059404	0.207978	0.238101	0.0591437
utu02h07	26S proteasome non-ATPase regulatory subunit 13	2.21066	1.55808	0.049066	1.93651	1.76825	-0.0215679	-0.325823	-0.194681	-0.0800724	0.160527	0.306489	1	1	1	0.00259773	0.0409069	0.971332	0.179214	0.537904	0.751396	0.394028	0.211025
utu03f12	26S proteasome non-ATPase regulatory subunit 14	-5.48052	-0.446835	-1.61295	-1.37175	-1.15663	-1.25039	0.219575	-0.464275	0.113256	0.168881	0.389681	1	0.461766	0.000752018	0.0235816	0.0268913	0.00292801	0.334636	0.141801	0.62702	0.404672	0.0381352
HK0003_F05	28S ribosomal protein S16, mitochondrial precursor	-0.971695	-0.252433	-0.674617	-0.537304	-1.34682	-1.42869	0.154643	0.274149	0.743983	0.295273	0.944393	0.344925	1	0.0597307	0.382656	0.0431016	0.0160697	0.367798	0.158495	0.0187942	0.0799991	0.00101026
CA374267	2-amino-3-ketobutyrate coenzyme A ligase, mitochondrial	-0.288613	-0.999063	-0.0333704	-1.3442	-0.247925	0.0831032	0.261739	-1.26874	-0.912497	-0.401081	-0.455175	0.646765	0.0704779	0.881918	0.0319669	0.695427	0.857073	0.138293	0.00200469	0.00202305	0.0179317	0.00326322
HK0002_E04	39S ribosomal protein L45, mitochondrial precursor	0.673076	-0.681095	-0.95509	-0.680355	-1.26286	-1.29218	0.19068	-0.181438	0.121959	0.293996	0.127079	1	0.146886	0.00147295	0.0258008	0.0304438	0.0191682	0.178472	0.3071	0.451514	0.0197253	0.217945
HST0001_H03	3-mercaptopyruvate sulfurtransferase	1.46527	0.315691	0.416422	1.14278	-0.124986	-0.123796	-0.37994	-1.16418	-1.10525	-0.188935	-0.79549	0.0919338	0.539497	1	0.141882	0.840448	0.757361	0.0658772	0.000463733	0.000184658	0.21719	0.0013467
CA377953	3-oxo-5-beta-steroid 4-dehydrogenase	0.442254	0.111157	0.421839	0.691483	0.635649	0.709661	-1.07391	-2.79964	-1.523	-0.829877	-1.20048	0.222813	0.62147	0.0185421	0.0133974	0.0588672	0.0192667	0.0177491	1	0.000993644	0.00421358	0.000229227
Hete0002_H07	40S ribosomal protein S10	-0.191977	-0.316657	-0.107936	-0.166611	0.239086	0.101357	-0.402701	0.358815	-0.178307	-0.696226	0.254521	0.191386	0.144109	0.396729	0.411632	0.0501316	0.381452	0.0217811	0.126899	0.356949	0.000196642	0.0150181
Hete0002_A06	40S ribosomal protein S11	-0.203029	-0.488031	-0.294766	-0.102957	-0.123161	-0.25775	-0.521886	-0.401166	-0.395351	-0.00546438	0.0817636	0.384525	0.0525559	0.0769256	0.533501	0.51612	0.194477	0.0175755	0.23907	0.255833	0.969455	0.694161
EXOB1_C04	40S ribosomal protein S14 (PRO2640)	1.18328	1.27941	0.191977	0.435051	0.50487	0.0205709	0.408951	-0.0242949	0.0462698	0.39905	0.00142573	0.0397643	0.0582572	0.370658	0.292563	0.243637	0.906986	0.0592798	0.914907	0.747137	0.00504296	0.992253
EXOB3_G06	40S ribosomal protein S15-1	1.04964	0.441203	-0.0475893	-0.100714	0.0633047	-0.120556	0.377124	0.881426	1.4154	1.07153	1.1345	0.234693	0.222615	0.73051	0.785157	0.888666	0.579736	0.0747412	0.00112667	0.000347858	0.000385014	0.00117453
HK0001_B01	40S ribosomal protein S15-2	0.989775	0.0216225	-0.0787844	0.29561	0.971415	0.114802	-0.693133	0.0507539	0.0685458	0.628949	0.553626	0.0219284	0.957334	0.70245	0.381786	0.0721475	0.533449	0.0292239	0.791526	0.739431	0.00195738	0.00525509
HK0001_A12	40S ribosomal protein S2	-0.701085	-0.347891	-0.686042	-1.09505	-0.571098	-0.636457	0.29417	2.34018	0.936934	0.580236	0.24238	0.00398179	0.143086	0.00941874	0.00107507	0.00596048	0.000422798	0.56552	0.0167543	0.0739406	0.141575	0.410039
EXOB4_F11	40S ribosomal protein S20	-0.179201	-0.362808	-0.27025	-0.466479	-0.033204	0.149921	0.0964414	0.251372	0.216067	0.231855	0.472117	0.394936	0.0359249	0.0835447	0.0215958	0.840239	0.118721	0.635598	0.195746	0.261419	0.0989411	0.00847429
utu02g02	40S ribosomal protein S21	-0.539778	-0.648944	-0.38053	-0.759748	-0.286675	-0.247873	1.30074	1.23297	0.877382	0.0270577	0.176517	0.0805844	0.0814802	0.145434	0.0168321	0.232769	0.114421	0.0567278	0.10725	0.07678	0.913507	0.479417
ENH2_E05	40S ribosomal protein S29	0.501171	-0.694305	-0.117937	-0.172807	0.449926	0.497612	0.00772478	0.380766	0.419924	0.246637	0.447568	0.0757958	0.0948839	0.637123	0.354448	0.16855	0.0175456	0.962868	0.0390165	0.0261857	0.131775	0.0282587
EXOB4_B11	40S ribosomal protein S30	0.231248	-0.18871	0.328551	-0.00681987	-0.140534	0.0046645	-0.426069	-1.62956	-1.28833	0.00893305	-0.865665	0.512371	0.438762	0.195085	0.980493	0.707648	0.965672	0.0613186	0.0191117	0.00459594	0.953256	0.00259899
utu01a03	40S ribosomal protein S3-1	-0.0912138	-0.194212	-0.261323	-0.372539	0.261872	0.0960771	-0.559098	0.119912	-0.168737	-0.0889821	-0.0849272	0.617211	0.373623	0.235681	0.0994499	0.214345	0.483013	0.0598781	0.518482	0.316059	0.449613	0.46949
utu04f11	40S ribosomal protein S3-2	1.45559	2.43327	2.17252	2.40885	3.21102	3.8086	-1.30977	-0.512466	-1.15762	-0.839477	-1.12283	1	0.0841454	1	0.022096	0.0354337	1	0.000639747	0.0042486	0.000657722	0.000198686	9.75988e-05
utu03c09	40S ribosomal protein S5	0.257026	-0.168009	0.111934	0.161066	0.638891	0.607551	0.472906	-0.449599	0.18686	0.278358	0.26996	0.296923	0.478685	0.45042	0.468551	0.0129527	0.027701	0.220924	0.252232	0.293323	0.0812713	0.0953462
utu02h04	40S ribosomal protein S6	0.0416736	-0.171975	-0.0206601	-0.00488614	0.336301	0.203503	0.0232032	-0.689611	0.0734259	0.090584	0.243329	0.771024	0.348244	0.88206	0.979023	0.0115596	0.176369	0.914952	0.10329	0.739841	0.708578	0.0380992
HK0001_H06	40S ribosomal protein S7	-0.152293	-0.202679	0.0718904	-0.33629	-0.273855	-0.167332	0.86749	-1.07163	-0.529619	0.0152628	-0.134371	0.514495	0.444337	0.672618	0.110258	0.225589	0.184592	0.0870268	0.164445	0.222834	0.910591	0.450122
Hete0002_E10	40S ribosomal protein S8	-0.651505	-0.580523	-0.952707	-0.694476	-0.57778	-0.872558	-0.243081	0.153207	0.371039	0.321741	0.327837	0.0129787	0.0596097	0.00463705	0.0194123	0.00586611	0.000313122	0.314857	0.392321	0.0361542	0.0854946	0.0641556
utu01b12	40S ribosomal protein S9-1	-0.245279	-0.125819	-0.172765	-0.301912	-0.473034	-0.573449	1.18851	0.28187	0.0885016	-0.035936	-0.263301	0.363065	0.369146	0.336846	0.0304776	0.0115634	0.00619107	0.0952757	1	0.797327	0.886227	0.355299
utu04f01	40S ribosomal protein S9-2	0.388148	0.581241	1.02994	0.367467	0.432609	0.799571	-0.0893891	1.93413	0.269379		0.166607	0.203545	0.0517829	0.00143168	0.212721	0.204397	0.00392193	1	1	1		1
utu04g05	40S ribosomal protein S9-3	-0.0104128	-0.586556	-0.393317	-0.442265	0.0241202	-0.117347	0.237468	0.21747	0.00967122	0.454591	0.0667149	0.949845	0.0210798	0.0426499	0.0657071	0.832513	0.205449	0.250997	0.111806	0.950486	0.00264246	0.640809
CA356940	47 kDa heat shock protein-1	-0.055066	-0.240634	0.0657142	-0.801233	1.68833	0.085923	0.226049	0.380359	-0.14975	-1.27247	-1.06996	0.922689	0.727734	0.602962	0.302875	0.0188952	0.892501	0.544151	0.29203	0.614082	0.00665601	0.00266248
CA342760	47 kDa heat shock protein-2		-2.44902	0.450812	-2.05379	0.186613	-1.09308	0.307132	0.175848	0.479835	0.316142	0.364732		1	0.0764421	0.100365	0.675534	0.129195	0.174899	0.341688	0.0468027	0.0677762	0.0313657
CA387646	4F2 cell-surface antigen heavy chain	-0.121973	-0.76322	-0.0660047	-1.15368	1.1351	-0.387149	-0.0227582	-2.33417	-0.867201	-0.208429	-0.353186	0.786861	0.177386	0.758571	0.0424659	0.0537103	0.253787	0.955088	1	0.0283001	0.202912	0.0315109
CA368586	52 kDa repressor of the inhibitor of the protein kinase	-1.76821	-1.50407	-0.440794	-0.324979	0.00884791	-0.496381		1.87168	0.51057	0.153271	0.373434	1	1	0.253234	0.585685	0.985112	0.292337		1	1	1	1
EXOB1_D03	5'-3' exoribonuclease 2	0.591861	-1.81733	-0.508388	-0.940358	-0.639722	-0.929842	-0.981355	-0.464654	-0.655021	-0.636446	-0.8109	0.143442	0.0143768	0.0321277	0.0355304	0.217169	0.00578336	0.000959174	0.0257138	0.00526373	0.00911538	0.00156894
CA367176	5-aminolaevulinic acid dehyratase	0.157506	0.38933	-0.392565	-0.446354	-0.838989	-0.0439715	0.357844	0.718332	0.69466	0.221283	0.515656	1	1	0.242387	0.398484	0.188957	0.91209	0.100478	0.0386167	0.0145378	0.188673	0.00644148
est01g04	5-aminolevulinate synthase	-1.13651	-2.42702	-1.0498	-1.09856	-0.738642	-0.101094	-0.296108	-0.154158	-0.0408361	0.0886436	0.247087	0.187051	0.00640322	0.00307773	0.0135813	0.0722789	0.543619	0.420206	0.599039	0.808911	0.678014	0.118754
CA369467	5-lipoxygenase activating protein	0.532099	0.753442	0.597873	0.595654	0.255255	0.655067	0.70103	0.733307	0.875242	0.378735	0.203645	0.0686426	0.00307027	0.000804621	0.00487472	0.0936223	0.0059008	1	1	1	1	1
CA384637	60 kDa heat shock protein-1	-1.48716	-0.196761	-0.589575	-0.405596	-0.103823	-0.764011	-0.0987594	-0.0335856	-0.345113	0.0925532	-0.475652	0.0509571	0.56134	0.0468702	0.365734	0.719185	0.0299592	0.852283	0.920841	1	0.671733	0.05298
EXOB4_B08	60 kDa heat shock protein-2	-0.634758	-1.24169	-1.94	-1.76186	-0.14801	-2.01991	-0.0804403	0.490731	0.488654	0.289787	0.443985	0.359555	1	0.0119235	0.110983	0.738412	0.0642793	0.717049	0.0673752	0.0444023	0.249298	0.126334
utu02b09	60S acidic ribosomal protein P0	-0.286515	0.00547096	-0.575567	-0.523749	-0.205566	-0.17209	-0.744953	-0.188261	-0.8088	-1.08955	-1.06354	0.0350194	0.957264	0.0020647	0.00140761	0.0991778	0.2783	0.00649497	0.220471	0.000758821	0.000948384	0.00163197
utu01d01	60S acidic ribosomal protein P1	-0.179216	-0.725442	-0.515086	-0.701614	0.0165529	-0.33918	0.0969934	0.389191	0.512529	-0.0297648	-0.0374707	0.319589	0.000768031	0.0277554	0.00613918	0.899014	0.0384334	0.509925	0.118068	0.0358323	0.850539	0.806491
EXOB3_G03	60S acidic ribosomal protein P2	0.00514334	-0.268549	-0.0970539	-0.396232	-0.313246	-0.260215	-0.165902	-0.200502	-0.0362242	0.254598	0.385155	0.983027	0.345166	0.625466	0.140754	0.220608	0.0558015	0.507386	0.394357	0.734009	0.109373	0.0330255
EXOB2_C03	60S ribosomal protein L10-1	0.063437	0.558199	-0.181831	0.013796	-0.0495365	0.0297205	-0.163385	0.253613	0.153901	0.227766	0.11973	0.905028	0.129628	0.44325	0.944664	0.834328	0.802009	0.422803	0.167551	0.34175	0.216113	0.614524
EXOB3_F08	60S ribosomal protein L10-1	-0.641487	-0.736191	-0.46501	-0.864572	-0.485747	-0.226894	0.103909	0.396819	0.650503	0.114364	0.21754	0.0195149	0.0203717	0.023839	0.00934574	0.0332348	0.0884129	0.624877	0.14204	0.00673884	0.621768	0.355882
EXOB3_E04	60S ribosomal protein L14	-0.695579	-1.06953	-0.720977	-1.12723	-0.601776	-0.608578	0.460253	0.682692	0.658299	0.549489	0.159881	0.00963797	0.00103471	0.00481306	0.00257391	0.0115105	0.00194473	0.0949209	0.0444406	0.0226963	0.0101152	0.540384
ENH2_A03	60S ribosomal protein L15	-0.380928	-0.405099	-0.179619	-0.343219	0.093758	0.111535				0.0589742	-0.616552	0.0812052	0.0730783	0.299797	0.0873082	0.442675	0.474673				1	1
HK0002_C07	60S ribosomal protein L17	-0.28045	-0.604329	-0.641005	-0.626619	-0.0295619	-0.0300065	0.399426	0.28402	0.322201	0.349664	0.10475	0.138846	0.0157045	0.00387866	0.0116055	0.813897	0.78876	0.0777626	0.156398	0.199787	0.0863826	0.555667
HKT0001_H06	60S ribosomal protein L18	0.106745	-0.131168	-0.488328	-0.315862	0.113068	-0.303785	-0.704975			0.419667	-0.0850144	0.547406	0.545012	0.0280507	0.179101	0.446566	0.0925289	1			0.352421	1
KVkm2_D08	60S ribosomal protein L18a	0.356539	-0.058337	0.425678	0.566931	0.953911	0.397079	-0.23326	0.196197	0.523314	0.349844	0.73294	0.13777	0.757264	0.0163507	0.018415	0.00203988	0.0498753	0.291809	0.193338	0.012937	0.0456532	0.00108614
EST1-3A_D03	60S ribosomal protein L23	-0.580126	-1.20084	-0.461581	-1.02987	-0.413606	-0.367652						0.0248109	0.00273312	0.0519779	0.00565624	0.0277906	0.0517726
HK0001_H03	60S ribosomal protein L26	-0.169906	-0.387224	-0.223852	-0.476701	-0.145936	-0.177206	0.230343	0.452895	0.471422	0.17831	1.36663	0.433106	0.0491891	0.170597	0.054783	0.429848	0.184734	0.523229	1	1	0.493792	0.00183163
KVkm2_F06	60S ribosomal protein L32-1	-0.398855	-0.442365	-0.383832	-0.362451	0.124185	-0.167394	-1.25095	0.44089		-0.388896	-0.28843	0.1103	0.0952267	0.0570571	0.186231	0.288787	0.238196	1	1		0.12992	0.254089
KVkm2_G01	60S ribosomal protein L32-2	-0.0544993	-0.349752	-0.156399	-0.19078	0.170496	0.0197051	0.19238	-0.367397	-0.644825	-0.335239	-0.309127	0.634106	0.0808334	0.417176	0.226027	0.266379	0.892731	0.425663	0.410655	0.0490173	0.230279	0.256399
KVkm2_G04	60S ribosomal protein L32-3	-0.206001	-0.207754	-0.0854411	-0.0335092	0.444302	0.1728	-0.707996	-2.0649	-1.27752	-0.118311	-0.299963	0.201828	0.24952	0.643619	0.806132	0.0240679	0.249868	0.0609721	0.0115058	0.0163756	0.338988	0.0371494
KVkm2_A09	60S ribosomal protein L35	0.118513	-0.26826	0.152485	0.0553885	0.513643	0.17467	-0.0166361	-0.0290095	-0.0146502	-0.0489593	-0.497833	0.484493	0.0738794	0.280575	0.73355	0.00914672	0.344583	0.898786	0.805683	0.934817	0.522376	0.00233649
EXOB1_F01	60S ribosomal protein L35a-1	-0.0426021	-0.275313	0.0604944	-0.162816	-0.226267	-0.171056	0.164924	0.0867504	0.488078	0.0829411	-0.0285726	0.847368	0.164436	0.697213	0.513039	0.273824	0.159557	0.492347	0.828431	0.0942573	0.720253	0.875446
HK0002_B02	60S ribosomal protein L35a-2	-0.0475572	-0.414852	-0.108554	-0.354843	-0.00669375	-0.0813361	0.651647	-0.830612	-0.230123	1.03686	-0.342712	0.832886	0.0670889	0.384282	0.055627	0.967293	0.297129	0.0119424	0.0287256	0.171363	0.000186918	0.011795
Hete0002_E03	60S ribosomal protein L36	-0.223495	-0.559545	-0.345778	-0.338198	0.385584	0.0144841					-0.353538	0.199764	0.0212371	0.0338389	0.0488561	0.0424781	0.927536					1
est04d09	60S ribosomal protein L37	-0.199278	-0.394922	0.223122	0.0819759	0.814028	0.28309	-0.294376	-1.23736	-0.839131	-0.204795	-0.373088	0.415672	0.0574084	0.321301	0.615274	0.00539941	0.0864202	0.107412	0.00175575	0.0113696	0.194048	0.00716727
HKT0001_H07	60S ribosomal protein L37a	0.205601	-0.389382	0.067612	0.121605	0.539962	0.0138654	0.0331371	0.898433	1.05518	0.229582	0.61341	0.401656	0.0234271	0.652192	0.54531	0.0123959	0.91887	0.897389	0.0587362	0.00431036	0.364325	0.0566678
utu04e07	60S ribosomal protein L39	0.173196	-0.634654	0.295035	-0.331727	0.165356	-0.16682	0.428986	0.539936	0.78966	0.158094	0.386347	0.557965	0.0931133	0.17558	0.249407	0.591149	0.409606	0.00512388	0.0185773	0.00427656	0.24915	0.0591573
utu04c03	60S ribosomal protein L4	-0.0865416	-0.49925	-0.697288	-0.371207	-0.208001	-0.222653	-0.220806	-1.15985	-0.613305	-0.228601	-0.0519985	0.72251	0.00985688	0.00393378	0.0432919	0.0735271	0.106089	0.246901	0.0528334	0.0270162	0.0971943	0.712936
EST1-3A_E06	60S ribosomal protein L5-1	-0.792233	-1.28651	-0.728776	-0.731089	-0.400316	0.021099						0.00152217	0.0026094	0.00378603	0.00272896	0.0454027	0.891449
EXOB2_A09	60S ribosomal protein L5-2	-0.412388	-0.86958	-0.867998	-0.178681	-0.637462	-0.534598	0.459205	0.371339	0.442652	0.446332	0.41878	0.267271	0.076895	0.0018103	0.424231	0.0233245	0.0225105	0.0329052	0.0688915	0.0301219	0.0198842	0.0429094
KVkm2_G11	60S ribosomal protein L7	0.186311	-0.211543	0.0846723	0.0183146	0.393928	0.293767	-0.949651	-0.499239	-0.956466	-0.566037	-0.807639	0.30508	0.202795	0.56761	0.926894	0.0511922	0.111307	0.00107642	0.0104772	6.06841e-05	0.0044666	0.000303316
EXOB2_F12	60S ribosomal protein L7a-1	-0.284335	-0.508848	-0.265353	-0.342301	0.0107526	-0.0765113	0.43105	1.95061	0.619097	0.834918	0.391644	0.107905	0.0471237	0.254881	0.0759302	0.944269	0.552853	0.132268	0.0527901	0.0833026	0.243379	0.171105
EXOB3_C07	60S ribosomal protein L7a-2	1.23415	1.49412	0.493407	0.74523	1.469	0.371045	-0.823538	0.442604	-0.0061156	-0.00346128	-0.858579	0.0985751	0.0203968	0.105074	0.0771771	0.0253117	0.271229	0.00996025	0.180725	0.983752	0.992228	0.00665618
HK0002_B01	60S ribosomal protein L8	-0.425028	-0.668752	-0.247649	-0.343618	0.0232901	-0.0915372	0.0480453	-0.150518	0.0934927	0.220521	0.0761155	0.0329238	0.0162785	0.142636	0.0448164	0.881886	0.50904	0.788462	0.576256	0.674556	0.318759	0.695661
utu03h02	6-phosphofructokinase	-0.496999	-0.691246	-0.952558	-1.15488	-0.665443	0.178776	-0.660311	-0.960735	-0.436802	-0.452311	-0.539135	1	1	1	0.257517	0.352915	0.598075	0.0192172	0.0881823	0.061318	0.0193438	0.0200984
CA368961	78 kDa glucose-regulated protein precursor	-2.44056	-0.457163	-3.19557	-1.02217	-1.97024	-2.81379	0.536885	-0.066071	0.137178	-0.128634	-0.137079	0.000102711	0.0115077	5.26517e-05	0.000463923	0.00011211	1.96644e-05	0.147331	1	0.548415	0.413052	0.528538
CA381199	94 kDa glucose-regulated protein	-2.34859	-0.387529	-2.64691	-1.27802	-1.95411	-2.25942	0.23798	0.597113	0.789383	0.501931	0.48949	1.44505e-05	0.00911833	8.46905e-05	8.71261e-05	1.7257e-05	2.24172e-06	0.114571	0.020833	0.00228388	0.0388866	0.060967
EXOB2_B07	A+U-rich element RNA binding factor	-0.624811	-0.245477	0.239765	0.239378	0.157724	0.278448	-0.491033	0.530539	0.26525	0.0651107	-0.791277	0.352659	0.520673	0.262693	0.628583	0.663391	0.317152	0.311699	0.140996	0.416675	0.844796	0.0894126
CA347504	ABC1 - ATP-binding cassette transporter 1	0.545858	1.41324	0.424027	1.23378	0.679181	0.526846	0.314973	-0.303424	-0.562973	-0.308912	-0.572272	0.0462798	0.000260885	0.0411429	0.000316121	0.0249012	0.0148198	0.0824592	0.361782	0.108555	0.018683	0.0109655
CA371300	Acid ceramidase precursor	-1.29674	-3.37231	-0.655038	-1.02959	-0.179	-0.161523	0.370148	-0.410352	0.11411	0.105571	0.193701	0.0790811	1	0.0222451	0.0249853	0.491658	0.554865	0.272183	0.278217	0.475894	0.450273	0.0610797
est03b11	Acidic leucine-rich nuclear phosphoprotein 32 A-1	-0.361551	0.0467833	-0.0533041	-0.282934	0.413653	0.492853	-0.0571565	0.466972	-0.0670471	-0.18365	-0.570632	0.460178	0.903333	0.786308	0.563385	0.140051	0.0952943	0.809521	0.0782484	0.772169	0.0859454	0.0396615
est03h05	Acidic leucine-rich nuclear phosphoprotein 32 A-2	-0.0087601	0.205404	-0.0155045	0.0216601	0.86781	0.599537	0.651253	-0.282209	0.0297114	0.0774426	0.0817497	0.977595	0.235953	0.943774	0.951272	0.00223922	0.0160643	0.0319797	0.254377	0.878947	0.584645	0.533683
CA346925	Acidic leucine-rich nuclear phosphoprotein 32 E	-1.24178	-0.66184	0.712576	0.057378	-1.18074	-0.0863272	1.54322	1.45422	1.59645	0.308417	0.835192	0.0824626	1	0.0396876	0.869459	0.0412671	0.751118	0.0017297	7.88894e-05	0.000942941	0.120239	0.000619259
HKT0001_E07	Actin, alpha skeletal 1	-1.66603	-1.88083	0.00883463	-0.295342	0.558204	-0.712207	-0.338497	0.459411	0.0197038	-0.154727	0.239127	1	0.102988	0.975356	0.60029	0.396538	0.143858	1	0.180357	0.945745	0.464403	0.310331
utu01f04	Actin, alpha skeletal 2	-2.05507	-2.05469	-0.494378	-1.80543	0.0112418	-0.239736	-0.625894	-0.0473677	-0.608458	-0.577169	-0.214991	0.0955093	0.0486187	0.285715	0.0256931	0.969377	0.497595	0.00501028	0.680183	0.0029026	0.00154973	0.107645
utu01g11	Actin, alpha skeletal 3	-1.27669	-1.28571	-0.0578311	-1.5697	0.19928	-1.15906	1.57897	1.43499	1.60741	0.343593	0.665668	0.0812376	0.101161	0.886835	0.0614629	0.532454	0.0157173	0.00129044	0.00308388	0.000187658	0.00743604	0.00505389
utu04d04	Actin, alpha skeletal 4	-0.785056	-0.820269	-0.690418	-0.183778	-1.21992	-0.575254	-0.0653045	0.0111667	-0.791764	-0.592306	-1.03606	1	1	0.0588572	0.521224	0.064993	0.109404	0.696941	0.954735	0.0186701	0.011309	0.00562631
utu04f08	Actin, alpha skeletal 5	0.266397	0.409004	0.0133569	0.262165	-1.23185	-0.885642	0.834058	0.351815	-0.0475541	0.332923	0.123778	0.731761	0.468722	1	0.521701	1	0.0973688	0.00570937	0.172504	0.816997	0.0521459	0.341319
EXOB3_G05	Actin, cytoplasmic 2	-1.16398	-0.784042	-0.766205	-0.88425	-1.06769	-0.973939	-0.118286	0.123179	0.242402	-0.14034	0.0345023	0.0228163	0.0666345	0.00247215	0.0176932	0.00114583	0.000782054	0.426748	0.441474	0.107168	0.199279	0.815071
CA363719	Activin receptor type I	1.39491	0.287287	0.453938	0.472029	-0.199946	0.353272						0.03939	0.645659	0.0583625	0.316659	0.799041	0.408147
CA380580	Activin receptor-like kinase 7	-0.518275	2.09781	0.333366	0.126743	1.0952	0.40934	0.596781	0.409181	-0.0828402	0.243126	0.548458	0.519917	1	0.319724	0.812423	0.0841363	0.311934	0.118124	0.174788	0.853028	0.595875	0.123688
ENH2_B05	Acute phase protein	-2.73814	-1.8982	-1.43155	-1.34235	-1.43986	-3.43812	-0.169498	0.19913	-0.240971	-0.353103	-0.239082	2.06935e-05	0.000111495	0.000288452	0.000464191	0.00017818	5.96237e-07	1	1	1	0.12057	0.214158
utu03f03	Acyl-CoA dehydrogenase 9, mitochondrial	-0.500553	-0.0278764	-0.0265382	-0.664638	0.350882	0.103576	0.961442	2.32865	1.75107	0.129613	2.40942	0.293344	0.952968	0.902104	0.101571	0.498469	0.771992	1	0.0229873	1	1	0.00865652
utu02e01	Acyl-CoA-binding protein	1.79768	1.96438	-0.288481	1.02102		0.61285	-0.297989	0.021304	0.38718	0.277925	0.365602	0.0540641	0.0685254	1	0.097015		0.299467	0.329688	0.949839	0.0903477	0.165269	0.0651581
HK0001_H01	Acyl-Coenzyme A dehydrogenase, long chain,	0.859317	0.944281	0.579077	-0.880651	2.60228	0.458521	0.172141			0.469801	0.375066	0.146351	0.0905462	0.0757176	1	0.000555891	0.447434	1			0.144264	0.191975
EXOB4_B04	AD024	1.89289	-0.802784	0.745645	1.58372	0.903041	0.0549842	0.608571	0.465774	0.457705	0.199153	0.459415	0.0495816	1	0.295361	1	0.160947	0.928017	0.0262716	0.0654877	0.0344965	0.109914	0.00799635
CA385082	ADAM 23	-2.40393	-0.611726	-0.306991	-1.17794	-0.216908	-1.49081	0.539076	-0.864123	-0.501972	-0.284758	0.179809	1	0.396657	0.447945	0.104038	0.483989	0.00743949	0.439363	1	1	0.472783	0.528755
CA362818	ADAM 9	0.492991	0.498335	0.798209	0.460226	0.586696	0.529643	0.0261585		-1.49647	-0.346247	0.0609078	0.245853	0.274835	0.0114846	0.263636	0.0361646	0.154087	0.920061		1	0.20343	0.769903
CA376549	ADAMTS-3	-0.0889924	1.41571	0.997774	-0.103628	-0.13906	0.16801	-0.0386141	0.156732	0.43085	0.0984019	0.533801	1	1	0.0268352	1	0.736623	0.608978	0.805574	0.399209	0.0248219	0.487735	0.00486133
CA380554	ADAMTS-8	2.11017	3.41089	1.15097	3.29933	0.747582	1.2804	-0.944388	-0.311957	-1.01071	-1.16328	-1.19619	1	0.00647971	0.0871507	0.0469136	0.254494	1	0.001154	0.070906	0.00110411	5.37639e-05	0.000305901
est01e04	Adapter-related protein complex 1 sigma 1A subunit	-0.999502			-0.897952	0.750828	0.147395	0.491816	-0.23926	-0.550742	-0.573693	-0.457055	1			1	0.387207	0.663905	0.0160177	0.112999	0.00840472	0.000383295	0.00294353
CA358934	Adenosine deaminase 1	0.16634	-1.54216	-0.0918318	-1.04903	-0.906631	-1.39727	-0.264238	-0.653459	0.0781007	-0.00243626	-0.121529	0.720179	0.0403791	0.340111	0.0893983	0.059572	0.0547717	0.368525	0.142979	0.712207	0.990621	0.413248
CA371933	Adenosine deaminase 2			-0.649164		-1.1305	-0.660612	-0.0651727	0.0403416	-0.0448572	-0.302632	-0.36205			1		0.305285	0.165472	0.691706	0.830164	0.776714	0.0470565	0.0337606
EST1-3A_H05	Adenosine deaminase 3	0.249575	0.738925	0.400207	0.581371	0.150666	0.765822						0.304293	0.00710723	0.0306709	0.0244734	0.441126	0.00273753
CA356734	Adenosine kinase 1	-0.356301	0.828762	0.686314	0.34664	0.511342	0.97716	0.246068	0.15545	-0.533542	-0.528653	-0.458405	0.50806	0.0122222	0.00816463	0.365296	0.163985	0.0215853	0.199822	0.336516	0.0181187	0.0247139	0.0174003
CA355527	Adenosine kinase 2	-0.56757	-0.236713	1.07294	1.96143	1.43319	0.835972	-0.315427	0.280151	0.0763955	-0.00258674	0.472102	0.494934	0.66142	0.00515747	0.00913572	0.0305579	0.0420033	0.0739485	0.285743	0.727414	0.989158	0.05183
EXOB2_E10	Adenosine kinase 3	-0.259737	0.244113	1.83874	0.535382	1.57467	1.66448	0.49349	0.15043	0.24761	0.179678	-0.0509454	0.529905	0.592863	0.000650045	0.121717	0.000163653	5.48449e-05	0.0256707	0.350927	0.177387	0.259644	0.76105
CA368371	Adenosine monophosphate deaminase 1	0.949366	-0.803858	0.653075	0.962883	-0.397616	0.430028	-0.400179	-1.34818	-0.778929	0.0357789	-0.32769	0.123047	0.138222	0.0310904	0.0232797	0.479623	0.315285	0.150549	1	0.0206037	0.789315	0.127317
EXOB1_H08	ADP,ATP carrier protein 3	-0.528149	-0.257064	-0.582264	-0.280258	-0.216747	-0.180698	0.0121397	0.834885	1.26686	0.645533	1.26209	0.0130229	0.301778	0.00606056	0.168218	0.130247	0.186051	0.971512	0.0274368	0.000387581	0.00874138	0.00126534
HKT0001_D05	ADP,ATP carrier protein T1	0.572442	0.0520366	1.14254	0.22531	1.63002	2.02356	-0.0680137	0.328141	0.330273	-0.0194549	0.405946	0.421389	0.93408	0.0307181	0.433031	0.012371	0.00312639	0.621949	0.0386548	0.0468357	0.857144	0.0372346
EXOB1_A06	ADP,ATP carrier protein T2	-1.22597	-0.946031	-0.81181	-0.891258	-0.522255	-0.310052	0.38586	0.292408	0.340981	0.287005	-0.0242226	0.0351283	0.0126772	0.0487756	0.0633008	0.0681445	0.040183	0.0693852	0.105129	0.0315071	0.161802	0.818239
CA367770	ADP-ribosyl cyclase 1	-1.57215		0.648971	-2.61333	0.321006	-0.125354	0.163413	2.15684		0.174278	0.296761	1		1	1	0.473688	0.677948	1	1		0.638498	1
est04h08	ADP-ribosylation factor 3
est01c06	ADP-ribosylation factor 4	-1.73531	-0.337114	-1.72931	-1.26755	-1.06711	-0.959761	0.0594555	-0.547638	-0.318806	-0.112193	-0.0605628	0.000939581	0.293213	0.00118018	0.00892362	0.00092283	0.00170631	0.788572	0.0689176	0.138086	0.183753	0.698234
est02d04	ADP-ribosylation factor-like protein 7	-1.30923	-1.08113	-0.196481	-0.468776	-0.117322	-0.525285	-0.582398	1.46978	0.482024	1.06796	0.71002	1	1	0.5378	0.464924	0.771077	0.0651175	1	0.00888078	0.175834	0.0144959	0.0719603
est03c02	Adrenal gland protein AD-002	-0.239914	0.00725301	0.332706	-0.774037	-0.145587	0.513287	-0.31684	0.000724397	0.563873	0.156987	0.870177	0.646242	0.989357	0.0947936	0.236815	0.79952	0.127296	0.0747512	0.998092	0.0141052	0.206431	0.000632979
CA385699	Aflatoxin B1 aldehyde reductase member 2	-0.654761	-0.160731	-0.537847	-0.578218	-0.23421	-0.436271	-0.0392483	0.249454	0.045432	-0.553457	-0.224881	0.166258	0.535969	0.0302558	0.112616	0.514162	0.105491	0.737811	0.171084	0.773316	0.00604059	0.113322
CA380746	Agrin			0.0316541	1.00651	0.901659	0.986909	-0.794546	-0.367246	-0.37577	-0.642414	-0.66213			1	1	0.0650849	0.0438851	0.00334624	0.0855016	0.0374316	0.0108628	0.00694984
CA349657	Ah receptor interacting protein	-0.41375	-0.244837	-0.355912	-0.328734	-0.0463838	-0.751281	-1.92498		-2.98557	-0.939824	-1.08842	0.543164	0.603882	0.209931	0.498793	0.903525	0.106169	0.00492537		0.0313314	0.0114806	0.0113843
CA361692	AHA1, activator of heat shock 90kDa protein ATPase	-0.126513	-1.8733	-1.32207	-0.333755	-0.560496	-1.20567	-0.274424	0.449334	-0.0403527	-0.222836	-0.254591	0.877666	0.044694	0.00043911	0.624091	0.252438	0.0384208	1	1	1	0.304796	0.255925
CA344206	A-kinase anchor protein 9	0.30252		0.678778	-0.447977	0.540252	-0.174153	0.290801	-0.546541	-0.904325	0.100055	-0.645891	1		0.0887637	0.647856	0.242479	0.67415	0.278216	0.0350588	0.0135243	0.377702	0.0146864
EXOB4_H08	Alanine-glyoxylate aminotransferase 1	-0.362934	-0.723273	-0.814267	-1.24314	-0.423233	-0.485543	-0.0372888	0.44794	0.507596	0.0172031	0.243291	0.108032	0.00527972	0.00423727	0.000995343	0.12248	0.0382286	0.828776	0.0227041	0.0161593	0.912187	0.157888
est03c10	Alanine-glyoxylate aminotransferase 2	2.26017	1.25573	1.86661	1.69557	1.78159	1.92542	-0.036713	0.131068	0.112554	-0.154416	-0.154525	0.00367387	0.00792099	0.000199167	0.000100192	0.000129204	1.18933e-05	0.896784	1	1	0.457129	0.433148
CA366512	Alcohol dehydrogenase [NADP+]	-0.992615	-0.919923	-0.920229	-1.15287	-1.25129	-1.14232	0.125478	-0.0672662	0.0289103	-0.00345881	0.0945839	0.0199413	0.0059115	0.000693873	0.0098273	0.00327639	0.000992433	0.686224	1	0.87833	0.98051	0.603579
CA358782	Aldehyde dehydrogenase 1A1	0.677847	-0.405398	0.371508	-0.029582	-0.332629	-0.469926	0.862334	0.671949	0.695494	0.516153	-0.161472	1	0.332371	0.0760103	0.933218	0.528581	0.143832	1	1	1	0.0575516	0.436423
CA359144	Aldehyde dehydrogenase 1A2	2.40572	1.0749	1.16345	2.22601	1.00817	0.239859	1.10316		-0.960423	0.263762		0.0256886	1	1	0.00708536	0.188806	1	1		1	1
CA345105	Aldehyde dehydrogenase 7	0.45332	-0.46031	0.784023	0.929689	0.957516	0.524064	1.24149	0.133843	0.26543	0.0590993	-0.164581	0.0432047	0.170129	0.00904731	0.00373752	0.00133422	0.015771	0.0304253	0.730221	1	0.887102	0.498476
HST0001_G02	Aldehyde dehydrogenase 9 A1-1	1.34851	0.770031	0.527373	1.58054	1.24957	0.96492	-0.165411	0.705981	0.79199	0.799158	1.03519	0.0706194	0.110063	0.177068	0.0633166	0.0990328	0.0442571	0.516284	0.0447924	0.00471179	0.00463375	0.00106684
KVkm2_E08	Aldehyde dehydrogenase 9 A1-2	1.13032	-0.158433	0.782204	-0.153011	-0.314449	0.67486	-0.0173156	0.0210953	0.128503	-0.0790355	0.15157	0.0475371	0.808803	0.0958097	0.814127	0.516967	0.16497	0.906827	0.833597	0.337253	0.537648	0.302419
CA380135	Aldeyde oxidase	2.06067		1.4059	1.60126	2.02965	0.782699	0.672532	0.671399	0.445073	0.367179	0.320191	1		1	0.13491	0.0119124	0.117748	0.0055131	0.0225256	0.00661427	0.0309426	0.017307
CA383795	Allograft inflammatory factor-1	0.000867424	-1.35042	-0.637633	-0.808439	-0.810508	-1.09332	0.415713	0.86748	-0.0986702	0.390791	0.178742	0.998626	0.052752	0.0137125	0.0207112	0.036153	0.0144383	0.278743	0.192497	0.581602	0.0919301	0.435788
EXOB1_B12	All-trans-13,14-dihydroretinol saturase	-0.158861	-0.894896	-0.891843	-1.03865	-0.468017	-0.077041	0.184296	0.101088	-0.0927939	0.720472	0.0670924	0.685538	0.017027	0.00908034	0.0147309	0.0604045	0.745234	0.376154	0.604968	0.383108	0.00305446	0.674807
HKT0001_B03	Alpha 2 type I collagen-1	0.00532188	0.37414	0.782279	0.465543	0.991865	0.87253	-0.0375071	0.509515	0.0397552	0.171574	-0.207508	0.992602	0.401493	0.00347489	0.0680876	0.0577355	0.0162816	0.87473	0.00713591	0.774791	0.203529	0.12642
utu04g03	Alpha 2 type I collagen-2	3.92816	3.19043		2.97455	3.47839	1.11446	-1.15345	-0.732698	-1.03224	-0.719885	-0.836697	1	1		1	1	1	0.00109776	0.0014752	0.00388603	0.00298882	0.00140739
CA357598	Alpha-1-antitrypsin precursor				0.540092	1.65192	0.357743	-0.352656	-0.702609	-1.23388	-0.0576705	-1.16501				0.4205	0.01322	0.415103	0.10302	0.0935597	0.00939112	0.697228	0.014648
EXOB3_A02	Alpha-1-microglobulin\/bikunin-1	0.746863	0.0346284	0.462393	0.854107	0.212623	0.380866	-0.130136	-0.113232	0.204683	-0.236257	-0.471501	0.0134593	0.815232	0.0428672	0.00100001	0.192557	0.00596274	0.693314	1	1	0.406411	0.171229
HST0001_F09	Alpha-1-microglobulin\/bikunin-2	0.549677	0.25839	0.699427	0.924083	0.789575	0.643313	-0.00422551	0.590632	0.701341	0.658856	0.827264	0.0239655	0.29832	0.00855005	0.00813086	0.00150139	0.00262701	0.980418	0.0141359	0.00283519	0.00350351	0.00643451
est02h03	Alpha-2,8-sialyltransferase 8F	-2.31482	0.497246	0.623078	-0.72753	0.192328	0.736093	0.0310113	0.0460947	0.0318046	0.197328	0.4152	1	1	0.0403196	0.311678	0.574847	0.0129573	0.865457	0.864057	0.85428	0.109939	0.0588445
EXOB4_H06	Alpha-globin 1-3 Omy 8146	0.975606	0.45137	0.581404	0.220104	0.724491	0.551924	0.35872	0.813413	0.723754	0.580891	0.93784	0.0169224	0.0677276	0.0178673	0.507013	0.0104935	0.0115215	0.237217	0.0105997	0.0293922	0.0202393	0.00993561
HST0001_C02	Alpha-globin I-1 Omy 11839	1.30723	0.440865	0.938988	-1.37641	0.558534	0.797813	-0.0147643	0.966789	1.36666	0.411626	1.1023	0.000695576	0.0239048	0.000724112	0.000576852	0.0104249	0.000640684	0.932948	0.00223394	0.000990889	0.00957778	0.000548226
HST0001_D04	Alpha-globin I-2 Omy 11839	1.39906	0.556764	0.802486	-1.16253	0.501533	0.684946	-0.134998	0.147232	0.0586045	0.104756	0.286876	4.14548e-05	0.0127029	0.00224505	0.00163524	0.0167463	0.00254224	0.63611	0.518889	0.792873	0.438996	0.182335
CA355951	Alpha-taxilin	-0.852988	0.930516	0.617269	-0.107034	-0.116751	-0.517072	0.420813	0.36765	0.0252265	-0.0909012	-0.0697371	0.23607	0.203989	0.0258187	0.772975	0.668206	0.160171	0.00311737	0.104091	0.864725	0.671914	0.734921
CA365876	Aminolevulinate, delta-, synthetase 1-2	-1.02271	-0.879535	0.457209	-0.202181	-0.391965	0.0396694	-0.103157	-1.01917	-0.574262	-0.911589	-1.07941	0.087954	0.305291	0.0394397	0.531044	0.415548	0.91593	0.732367	0.0311451	0.230571	0.00975969	0.00465648
CA381045	Aminolevulinate, delta-, synthetase 1-2	-0.655753	-0.481335	0.229381	-0.463555	-0.814701	-0.520746	0.0820142	0.237572	0.218669	-0.258762	0.109309	0.0914118	0.24883	0.254791	0.164338	0.0158947	0.119196	0.36278	0.195539	0.206049	0.136294	0.507343
CA357413	Amyloid beta A4 protein precursor	0.163421	0.791847	0.333494	0.279255	-0.503412	0.390468	0.0497441	0.411548	0.606279	0.207063	-0.0334646	0.845412	0.040054	0.206266	0.379554	0.238564	0.0645544	1	1	0.0639761	0.494255	0.93687
HK0001_H05	Angiotensin I converting enzyme	0.301978	0.197922	-0.499215	-0.69477	-0.647514	-1.29868	0.787231	-0.0413806	0.530472	0.359971	0.190992	0.520781	0.724031	0.104513	0.172264	0.210864	0.028787	0.0249103	0.866437	0.0748917	0.0247753	0.19076
CA360293	Ankyrin repeat domain protein 15	-0.461607	0.0502358	0.126981	0.304183	1.03665	-0.267378	-0.5677	-1.305	-1.14532	0.76981	0.0957888	0.447541	0.88197	0.551168	0.526102	0.0270818	0.435669	0.141234	0.0552674	0.0284122	0.00919229	0.488763
CA354452	Annexin 11a	-0.137511	1.29933	0.400764	0.331556	0.183523	0.883656	-0.254889	-0.207153	-1.07196	-0.621196	-0.967495	0.76436	0.00952493	0.112533	0.424453	0.601957	0.0554262	0.222308	0.304015	0.0566553	0.0189365	0.0147451
EXOB4_E12	Annexin 5	-0.81498	-1.67802	-0.350664	-1.82576	-0.100431	1.57253	-0.443253	-0.229561	0.173382	-0.127496	-0.192859	0.225379	0.029055	0.0987123	0.0423739	0.79548	0.000153263	0.104903	0.477997	0.642808	0.485132	0.35594
CA355141	Annexin 6	-0.350295	-1.26159	-0.919964	-0.236504	-1.24883	-1.00452				0.778164	-0.0362927	0.611936	0.0455024	0.0140563	0.666031	0.0521062	0.0130068				0.21958	1
CA364941	Annexin A1-1	-2.13305	-1.06025	-1.4111	-1.48894	-0.702872	-1.99614	-0.521284	1.05999	1.18588	0.849288	1.54371	1	1	0.0463863	1	0.122681	0.0529273	0.0842018	0.0052181	0.000107824	0.00015361	5.72737e-06
CA361151	Annexin A1-2	-0.893279	-1.41347	-1.0393	-1.43303	-1.33951	-1.22861			0.534528			0.0770949	0.0234178	0.00561312	0.0458715	0.0153081	0.00718534			1
CA375602	Annexin A3	-1.53756	-3.32055	-1.59489	-1.8287	-0.784143	-1.79968	0.398093		-1.1281	-0.944444	-1.38975	1	0.00610485	0.00378474	0.0257236	1	0.00213232	1		0.0645326	0.00701381	0.00242931
EXOB4_E11	Annexin IV	-1.91889	-1.65984	0.301801	-1.01061	-0.569475	1.37588	-0.0593939	0.0371331	-0.0032433	-0.145852	-0.368301	1	1	0.374552	0.0492481	0.262971	0.00184403	0.892482	1	1	0.399175	0.11431
HKT0001_A08	Antifreeze protein LS-12	0.285761	0.903048	0.683767	0.420831	0.734334	0.973301	0.670038	1.18007	0.128169	-0.13717	-0.0226307	0.161717	0.00959317	0.01554	0.11276	0.000599507	0.000210758	1	1	1	1	1
CA354833	Anti-silencing function 1B	0.754944	-0.410203	-0.180616	-0.652464	0.288926	-0.363811	-0.167767	0.602311	0.321813	0.502126	0.534979	1	1	0.563515	1	0.300741	0.358912	0.392233	0.00530337	0.107769	0.00544796	0.00462224
HK0003_A11	Apolipoprotein A-I-1	0.25669	0.460863	0.109534	0.393308	-0.0062685	0.36408	-0.237037	-1.18422	-0.69873	0.21477	-1.1808	0.212852	0.104957	0.689978	0.0438185	0.968631	0.0703669	0.319796	0.0192969	0.0202933	0.186739	0.00830541
utu02b01	Apolipoprotein A-IV	-0.402179	-1.30119	-0.228838	-0.0490434	-0.0656245	-0.0782317	-0.192991	0.0203727	-0.0384701	-0.174626	-0.0373549	0.0566098	0.000560982	0.105553	0.753761	0.546882	0.606969	0.238234	0.886811	0.80657	0.202129	0.744511
est02b10	Apolipoprotein E-1	0.146229	-0.673955	-0.0303274	0.704326	0.438612	0.130823	0.591466	1.068	0.723486	0.0717019	0.271698	0.764555	0.060571	0.877247	0.0831929	0.191617	0.545288	1	0.0915953	0.0532546	0.697244	0.202046
HK0002_C04	Apolipoprotein E-2	0.314787	-0.803935	-0.120603	-0.0940088	-0.635285	-0.134062	0.143402	-0.742547	0.0523234	-0.030395	0.0291378	0.168522	0.00407089	0.365104	0.525064	0.00668993	0.382351	0.572097	0.0282887	0.694166	0.878168	0.884728
CA387854	Apoptosis inhibitor 5	-0.194416	-1.00369	0.0633351	0.0486916	0.473366	-0.257178	-0.0837184			-1.13809	1.11021	0.65522	0.0614599	0.775891	0.891457	0.16704	0.387216	1			1	1
CA366462	Apoptosis regulator Bcl-X	-0.845909	-0.661226	0.873938	0.883697	-0.720184	0.116502						0.198688	0.476963	0.0491234	1	0.190943	0.755997
CA356744	Apoptosis regulatory protein Siva	0.145487	-0.647438	-0.483587	-0.923277	-0.753006	-0.83144	0.000628169	-0.759632	-1.09298	-0.320163	-0.865991	0.583727	0.167345	0.00194415	0.032899	0.0914526	0.0107899	0.996815	0.0100352	2.12581e-05	0.0250477	7.35424e-05
CA373295	Apoptosis response zinc finger protein	-1.69937	-1.28236	-0.58476	-1.35444	-0.106588	-0.503605	0.897299	0.353045	0.873002	0.782801	0.196081	0.0331301	0.0609333	0.0388809	0.0301038	0.732029	0.153252	1	1	1	1	1
utu02g10	Apoptosis-related protein 3	1.60375	0.739865	0.798123	2.29911	1.91218	0.29948	-0.224782	-0.528502	-0.00204896	0.0309818	-0.321321	0.040165	0.488665	1	0.0194154	0.0918407	0.696418	0.346326	0.0366807	0.991404	0.807634	0.0855417
CA363480	Aquaporin-CHIP	1.68998	-0.849208	1.80464	1.64435	1.01288	0.536007	-0.0723478	0.863724	0.153679	0.878218	0.267263	1	1	1	0.0683851	1	0.457553	1	1	0.699017	0.133458	0.49225
CA346166	Arachidonate 5-lipoxygenase-1	1.26678	1.56426	0.549019	1.34271	0.542435	0.339797	0.929742	0.826059	0.403652	1.14178	0.236699	0.086718	0.0103287	0.0607333	0.047981	0.364581	0.484606	0.0173887	0.101637	0.0935143	0.00366543	0.47714
CA387866	Arachidonate 5-lipoxygenase-2	0.727006	-1.29249	-0.12957	0.337446	-0.126051	0.0791399	0.0786828	0.030095	0.390992	0.0167504	0.413377	1	0.122387	0.748611	0.3615	0.697713	0.808317	1	1	1	0.942124	0.114849
est04c01	ARP2/3 complex 34 kDa subunit	-0.483709	-0.294684	-0.135521	-0.555623	-0.365242	-0.0844279	-0.640728	-0.809141	-1.48313	-0.178902	-1.11345	0.423987	0.334158	0.338852	0.3754	0.218621	0.669159	0.0172297	1	0.0245679	0.412249	0.00537545
CA364296	Arsenite resistance protein 2	1.17046	-0.0946211	0.0862213	-0.311945	0.461685	0.424643	-0.727054	-0.249519	-0.550063	-1.16164	-0.998345	0.0980158	0.84963	0.777987	0.546651	0.251054	0.237124	0.0107805	0.237538	0.0146417	0.000564044	0.00107018
CA375055	Aryl hydrocarbon receptor nuclear translocator	0.954576	-0.232963	0.213432	0.727042	-0.2096	0.0264951	-0.826262	-0.991681	-1.01768	-0.224039	-0.847277	0.0957743	0.584442	0.417463	0.158534	0.733432	0.945772	0.0343751	0.0510147	0.00650533	0.18634	0.0153923
CA350930	Aryl sulfotransferase 2	0.0771339	-0.21111	0.305122	0.497408	0.198879	0.509566	0.389691	1.23502	1.35686	0.196326	0.433031	0.837792	0.41505	0.0922417	0.077924	0.425429	0.0107538	1	0.0646988	1	0.452737	0.126378
CA386899	Astrocytic phosphoprotein PEA-15	0.339706	-1.74858	-0.609864	-0.350249	-1.26073	-1.6671	-0.616455	0.6367	0.608364	0.982332	1.10803	0.365766	0.0159263	0.00724684	0.528595	0.036363	0.0278174	0.0123944	0.00664836	0.0173751	0.00078308	0.000113282
CA381226	ATF-like basic leucine zipper transcriptional factor B-ATF	0.431449	0.579681	0.382175	0.397479	0.286025	1.20518	-0.531177	-0.1828	-0.408826	-0.882319	-1.04772	0.0536464	0.0078282	0.0436839	0.0917376	0.117414	0.000343585	0.0496125	0.377475	0.0289932	0.000318643	9.0979e-05
EXOB1_H09	ATP synthase beta chain-1	-0.532968	0.119749	-0.199247	-0.319369	-0.337909	-0.120102	-0.108903	-0.0130914	0.403971	0.433139	0.480581	0.0523835	0.541179	0.474289	0.124655	0.203747	0.379227	0.669805	0.936617	0.0666201	0.0167895	0.0637412
HK0001_G02	ATP synthase beta chain-2	1.07953	1.1804	0.170041	-0.686933	1.46048	0.776821	-0.46111	0.0357447	-0.0382394	-0.0521831	-0.34176	0.0194436	0.104476	0.29327	0.257388	0.050365	0.10186	0.0268757	0.741226	0.730129	0.671887	0.0173668
utu02e04	ATP synthase coupling factor 6, mitochondrial precursor	0.261326	0.130482	-0.950112	-0.485148	-0.0214758	-0.340436	0.032938	0.0235395	0.430699	0.361572	0.350026	0.500253	0.706821	0.00557786	0.288022	0.941833	0.156198	0.869415	0.899039	0.0555965	0.0255566	0.0241587
ENH2_F10	ATP synthase lipid-binding protein	-0.560287	-0.549978	-0.718468	-0.416808	-0.293578	-0.196801	-0.5445	0.834882	0.774252	0.088223	0.73859	0.135814	0.0678536	0.0220086	0.163318	0.297585	0.205419	1	0.170596	0.0204351	0.487833	0.0205347
CA369192	ATP-binding cassette D3	-0.502687	-0.803003	0.0520787	-0.276426	-0.848453	0.113453	0.354965	-0.85739	0.0907238	0.199801	0.0982241	0.344275	0.239278	0.816291	0.579433	0.170928	0.698263	0.0928312	0.0597239	0.503856	0.143826	0.407419
CA365883	ATP-binding cassette F2	-0.423334	-1.16319	-0.493262	-0.11981	-0.152698	-0.929763	0.724481	1.27742	1.03782	0.267802	0.592045	1	0.0578279	0.0532942	0.766274	0.731989	0.120129	0.069434	0.0080607	0.00890878	0.111473	0.00504557
EST1-3A_F03	ATP-binding cassette sub-family E member 1	-0.316605	-0.584955	-1.08186	-0.519857	-0.644478	-0.900885						1	0.590814	0.0917809	0.434854	0.385519	0.0773863
CA343913	ATP-binding cassette transporter 2	1.81736	0.496395	0.646736	0.820521	0.0383941	-0.182898	-0.255601	-1.14372	-1.9751	-1.04781	-1.50512	0.0996305	0.432928	0.0121059	0.0659486	0.949311	0.688739	0.301582	0.00254797	0.000923556	0.00332869	0.003044
CA383652	ATP-binding cassette, sub-family F, member 1	-0.865188	-0.953825	-1.29165	-0.775773	0.212118	-0.0857717	-0.800991	-0.191864	-0.245426	-0.207812	-0.0580425	0.337069	0.0837342	0.00497315	0.112766	0.604077	0.685983	0.0110206	0.219363	0.212795	0.249866	0.682034
HST0001_D02	ATP-binding cassette, sub-family F, member 2	-3.69794	0.316358	-1.90725	-0.796975	-0.185736	-0.876863	0.569048	-0.023515	-0.353091	0.00937819	-0.178594	1	0.677753	0.000311752	0.164556	0.687756	0.0226792	0.00720029	0.811733	0.0265085	0.901263	0.0589749
CA349860	ATP-dependent Clp protease ATP-binding subunit	-0.369429	-0.963623	0.741264	-0.57402	-0.846977	-0.562998	-0.367294	-0.679348	-1.143	-0.0520295	-0.553428	1	1	0.0148611	0.334363	0.174722	0.253521	0.136535	0.0664527	0.00931051	0.584739	0.0294554
est02a06	Axonal transporter of synaptic vesicles			1.21579	-0.282059	-0.416103	-0.0284233	0.179321	0.490658	-0.19723	-0.154104	-0.716822			0.0658994	1	0.478512	0.943138	0.579877	0.434845	1	0.480833	0.0270954
CA369968	B cell lymphoma/leukemia 10	2.51853				0.202115	-1.61826	0.659058	0.454588	0.164994	0.0850773	0.0747115	1				0.691269	0.101015	0.0124832	0.0664195	0.342704	0.526053	0.65541
CA366631	B7-H1	-0.903332	-0.528227	-0.630343	-0.41853	-0.997471	-1.09561	0.202562	0.331906	0.591707	0.135393	0.749761	0.0434736	0.248921	0.0577314	0.304316	0.0222297	0.00956814	0.461929	0.243273	0.0156712	0.255127	0.0147279
CA344820	Baculoviral IAP repeat-containing protein 2	-1.85025	0.249591	0.696199	0.583275	-0.167372	0.18127	0.461487	0.695675	0.571122	-0.0385118	-0.136711	0.0565247	0.418368	0.0299364	0.0671964	0.585024	0.297804	1	0.29699	1	0.935362	0.48345
CA368991	Baculoviral IAP repeat-containing protein 6	-0.383204			-1.05022	0.10703	0.133542	0.0268113	-0.159023	0.160561	-0.0966724	-0.0135278	1			0.276928	0.742224	0.717176	0.889156	0.124947	0.224866	0.442789	0.897997
CA348325	BAG-family molecular chaperone regulator-4	-0.167642	-0.967177	0.299764	-0.287319	-0.0491071	-0.295572	-0.20253	-0.282817	0.161642	0.0554285	0.238562	0.492264	0.0115016	0.0968339	0.222268	0.785441	0.0675555	0.231255	0.083984	0.449137	0.758004	0.295646
CA370661	Barrier-to-autointegration factor	-1.1412	-1.3128	-1.60011	0.0337278	-1.24694	-1.66949	1.49782		1.04669	0.262818		1	1	0.011668	1	0.0446946	0.00820065	1		1	1
est02d09	Basic leucine-zipper protein BZAP45-1	-0.403856	-0.947322	-0.727426	-0.0828717	-0.263523	-0.548065	0.33395	0.820234	0.21065	-0.178403	-0.556347	1	1	0.021149	0.767739	0.195441	0.0726685	0.461441	1	0.690808	0.564828	0.0376538
KVkm2_F12	Basic leucine-zipper protein BZAP45-2	0.315306	-0.241653		1.2426	1.64515	0.253824	-0.0173377	0.00977348	-0.0415047	0.0749325	0.357338	1	0.828389		0.0447972	0.0202656	0.701615	0.923544	0.958555	0.788709	0.397906	0.0138342
HK0001_E01	Basolateral Na-K-Cl symporter	-0.196077		-0.093712	-0.524734	-0.569994	0.0282143						1		0.795457	0.386625	0.332596	0.945766
CA367787	Bax inhibitor-1	-0.170737	-0.0750733	-1.15393	-1.27009	-0.452459	-0.0921561	0.453045	1.79669	0.235836	0.429706	0.907254	0.489262	0.777372	0.000511535	0.0702144	0.0485738	0.446176	1	1	1	0.238983	1
CA376225	B-cell antigen receptor complex associated alpha	-0.41594	1.5223	1.05323	1.0938	1.00407	0.356252	0.508224	0.494218	0.342099	-0.0341273	0.0655511	0.498751	1	0.000738299	0.123455	0.0698779	0.191169	0.0239571	0.137585	0.348966	0.884873	0.785324
CA378285	B-cell antigen receptor complex associated beta	0.232543	-0.470749	0.817905	0.219497	0.884251	-0.793147	-0.429224	-0.0582041	-0.406366	-1.11715	-1.29231	0.745714	1	0.016997	0.742174	0.194662	0.173788	0.0293067	0.808118	0.104803	0.000353785	0.00500454
CA375170	B-cell lymphoma 6 protein-1	-2.47875	-1.85049	-0.394824	-1.43778	-0.790602	-1.02733	0.495998	0.194582	0.185845	-0.0254906	0.212358	1	0.099862	0.114574	0.0686509	0.310118	0.114425	0.0542668	0.252355	0.334459	0.849957	0.126463
CA358990	B-cell lymphoma 6 protein-2	-0.967395		-0.277624	1.02394	-0.577174	-0.862789	-0.234126	-0.325715	0.0057518	0.264644	0.587848	1		1	1	0.141097	0.10922	0.281642	0.186797	0.968684	0.113945	0.00475455
CA350711	B-cell lymphoma/leukemia 11A	-0.64282	0.470907	0.154821	0.372021	-0.621462	-0.276496	0.25006	0.376831	0.00858113	-0.0434906	0.125963	0.140558	0.163004	0.464537	0.166661	0.143245	0.370865	0.400531	0.244051	0.976294	0.882604	0.621997
CA344745	B-cell receptor CD22-1	-0.0872498	-0.701549	-0.774618	0.274262	-0.773958	-0.558403	0.0668881	-0.545806	0.166162	-0.20567	-0.180686	0.818008	0.0692062	0.017993	0.527891	0.0409657	0.086286	0.793627	0.0758199	0.195729	0.249477	0.24946
CA384559	B-cell receptor CD22-2	-0.245915	0.0382221	0.0855597	-0.054111	-0.0562418	-0.0516086	0.124358	0.410303	0.176498	-0.610525	-0.132769	0.788611	0.942123	0.819862	0.921404	0.913849	0.900317	0.520208	0.067716	0.329761	0.0022616	0.230949
CA386037	B-cell receptor-associated protein 31	-0.138827	0.620102	0.553957	-0.704813	-0.88827	0.154061					-1.79441	0.750399	0.0867297	0.0271794	0.279253	0.0312275	0.498184					1
CA386711	B-cell receptor-associated protein BAP37-1	0.25178	0.302069	-0.128597	0.0561954	0.233199	0.304576	-0.364599	-0.390033	0.124513	0.14576	0.510653	0.443267	0.17103	0.506579	0.876327	0.306755	0.232999	0.218963	0.318574	0.570399	0.504988	0.00951442
HK0002_B10	B-cell receptor-associated protein BAP37-2	-2.18566	-2.21778	-1.39077	-1.8154	-2.10728	-1.5473	-0.138004	0.731582	0.760432	0.617255	0.905163	1	0.020772	0.00063253	0.00620869	0.0151337	0.015908	0.569913	0.00996603	0.000331214	0.0123721	0.00206946
CA360465	B-cell receptor-associated protein-like	-1.21817	0.341848	0.102784	-0.323805	0.198444	-1.2013	-0.827928	-0.369447	-0.0325178	0.192274	0.21233	0.0461178	0.439304	0.684146	0.514629	0.654166	0.106191	0.0659928	1	0.941865	0.166343	0.340201
CA384463	B-cell translocation gene 1-1	0.069965	-0.0314694	-0.131958	-0.0621258	0.450278	0.0271987	-0.819474	-1.37946	-0.722905	0.121412	0.162635	0.754665	0.796269	0.366747	0.762063	0.0246218	0.847058	0.159775	1	0.184612	0.589481	0.281245
CA382425	B-cell translocation gene 1-2	-0.893585	-1.51692	0.740108	-0.445208	0.956673	1.08419	-0.567335	0.619504	0.256575	0.172094	0.43953	0.114794	0.0244962	0.0386747	0.230859	0.0506205	0.00066567	0.0681706	0.0522184	0.142009	0.35287	0.0227333
CA384555	B-cell-specific coactivator OBF-1	0.422218	0.0276542	0.568555	-2.34972	0.186087	-0.296135	0.602032	-0.0661987	0.673425	0.229612	0.347382	1	1	0.0421011	0.0292917	0.563941	0.395067	0.00668138	0.669662	0.0011783	0.103285	0.0209757
CA363935	BCL2/adenovirus E1B 19-kDa protein-interacting protein 2	-0.554667	0.423242	-0.99443	-0.657859	-0.686633	-0.163719	0.176449	0.631037	0.705501	0.314815	0.633382	0.143518	0.136877	0.0214441	0.0411126	0.0421277	0.619244	0.231104	0.00459567	0.00109836	0.0395575	0.0130207
EXOB2_C12	BCL2/adenovirus E1B protein-interacting protein 3 like	2.79611	2.56699	0.578352	2.43932		1.06926	0.427469	0.519068	0.674118	0.389599	0.447646	0.0173034	0.0285214	0.466494	0.00819072		1	0.0886013	0.0768729	0.0278229	0.0617321	0.0175587
CA368739	BCL2-associated athanogene 1	-0.732051	-0.81718	-0.337239	-0.895743	-0.471663	-0.0984387	-0.259565	1.1439	0.486578	0.588522	1.00204	0.046204	0.0115849	0.151942	0.00336604	0.0576515	0.536794	1	0.0819473	1	0.0602014	0.0173952
CA375099	BCL2-associated athanogene 2		-0.234087			0.208876	-0.332571	-0.0623326	-0.131707	-0.456201	0.491296	-0.0988273		1			1	1	0.753462	0.455219	0.109763	0.0397233	0.602802
HST0001_E09	Bcl2-associated X protein	0.263911	0.58252	0.366351	0.039293	0.740048	1.01162	0.398717	0.0328209	-0.913284	-0.281818	-0.275115	0.517756	0.13142	0.0858475	0.93103	0.0757398	0.00483989	0.0465553	0.673356	0.000265181	0.0596745	0.0569782
EXOB1_B04	Beta actin-1	1.03142	1.19086		1.62641	2.18272	2.25089	0.0420069	-0.24089	-0.189276	0.0651284	-0.261738	0.203814	0.139832		1	0.0957673	0.0102877	0.835606	0.184862	0.23238	0.64413	0.205593
EXOB4_D02	Beta actin-2	-0.996981	-0.572728	-0.884209	-0.553186	-0.830664	-0.557167	-0.10967	0.179212	0.0103611	0.194048	-0.0429786	0.00678715	0.023287	0.00203666	0.0362526	0.000421796	0.0029236	0.689504	1	0.974636	0.269105	0.832871
utu03b03	Beta enolase-2	-2.30124	-0.080042	1.23774	-0.196407	0.565853	1.14355	-0.4237	-0.356168	-0.633699	-0.271377	-0.848818	1	0.854243	0.000255033	0.610003	0.0996118	0.00662065	0.0261558	0.070674	0.00815456	0.0454236	0.00622656
utu03b10	Beta enolase-3	0.974807	0.850508	0.891427	0.611036	0.32329	0.719957					1.44205	0.0326715	0.034107	0.0120012	0.0377238	0.348751	0.0564098					1
utu03c08	Beta enolase-4	-0.155101	0.782886	1.368	0.108243	-0.27381	0.81174	-0.693445	-1.11525	-0.608034	-0.0129017	0.0285814	0.726481	0.0244349	0.000399561	0.790417	0.560221	0.019748	0.318817	1	0.0584638	0.931251	0.865049
utu04d02	Beta enolase-5	1.20875	1.58159		1.85958		2.36426	-0.473132	-0.330568	-0.521201	-0.0842467	-0.336094	0.275859	1		0.0590511		1	0.0148357	0.020871	0.00735422	0.426423	0.0320002
EST1-3A_B08	beta-2 microglobulin-1 BA1	-3.57293	-3.54022	-0.472686	-2.32675	-0.887489	-0.768341			3.39537			0.0127823	0.0115599	0.168068	0.00903644	0.00521157	0.00292373			1
CA388340	Beta-2-glycoprotein I	1.11864	0.886332	1.27937	1.43217	1.1681	1.48306						0.00151098	0.000178901	6.54099e-05	1.50278e-05	0.000278494	2.5679e-05
ENH2_F09	Beta-2-microglobulin-1 JB1	0.697964	-0.238727	0.938042	0.0961339	0.718431	0.675576	0.1365	0.765463	0.495965	0.0378639	0.0135371	0.00703657	0.127732	0.00171721	0.401019	0.000564891	0.00121481	0.630241	0.0347635	0.0465035	0.803318	0.935082
ENH2_H01	Beta-2-microglobulin-2 JB1	0.798822	0.15668	1.53231	0.502501	0.975824	0.87679	0.19915	1.082	1.39406	0.828013	1.40416	0.0142527	0.254524	4.20193e-05	0.0029776	8.20585e-05	0.000223842	0.33806	0.00145556	7.0198e-05	0.000270046	1.91765e-05
EXOB4_A09	Beta-arrestin 2	-2.94298		0.644689	-0.301441	0.0287124	-0.669247	0.00863963	-0.0597738	0.10846	0.188533	-0.355918	1		0.305004	1	0.948878	0.162954	0.975348	1	0.683792	0.454894	0.231069
EXOB4_H07	Beta-galactosidase-related protein	-0.774686	-0.877472	-0.965821	-1.72609	-0.499339	-1.23503	-0.060763	0.7516	0.9924	0.435766	0.949268	0.07343	0.0123496	0.00331327	0.0126317	0.303677	0.00261181	0.714718	0.0280131	0.00184868	0.0245952	0.000398305
HST0001_D08	Beta-globin Omy 9744	0.713788	0.292544	0.48802	-0.324052	0.658935	0.397772	0.876633	0.898317	0.503318	0.720982	0.501773	0.00862445	0.125065	0.004955	0.0131462	0.00630918	0.080676	0.00582963	0.00139052	0.0089767	0.00247424	0.00164252
est03h08	Beta-hexosaminidase alpha chain precursor	-0.247155	0.619702	-0.273942	-0.498453	-0.13625	0.427852	-0.302215	-0.720642	-0.260479	0.454123	0.18931	1	1	0.575337	0.294237	0.760689	0.0325134	0.270215	0.0495546	0.444134	0.0128174	0.172425
est02b03	Beta-ureidopropionase	-0.0138645	-1.80505	1.491	0.777015	1.36127	2.33223	0.888096	0.299747	0.138866	0.271248	0.280188	0.973289	0.214803	0.00152507	0.0627119	0.00401432	0.00191295	0.00107956	0.191764	0.337694	0.0371778	0.0163138
EXOB2_A12	Bifunctional aminoacyl-tRNA synthetase [Includes: Glutamyl-tRNA synthetase	-0.805589	-1.26741	-0.875407	-0.329124	-0.0539966	-0.242095	0.335851	0.134216	0.184414	0.251205	-0.00190827	0.138177	0.0594554	0.00330375	0.297631	0.851639	0.311516	0.0272649	0.662368	0.391956	0.124175	0.991396
CA365937	Bifunctional polynucleotide phosphatase/kinase	-0.277422	0.310793	-0.00339605	-0.767046	0.000958818	-0.229851	0.986378	1.13147	0.624075	0.316897	0.305686	0.49074	0.31582	0.989577	0.14195	0.997247	0.468601	0.00293203	0.0146232	0.0782783	0.280673	0.276418
EXOB4_F06	Bifunctional purine biosynthesis protein PURH	-1.36451	-1.34613	0.0687725	-0.660329	0.174474	0.739005	0.0926474	0.872205	1.36372	0.673174	1.25306	1	1	0.733156	0.459558	0.66967	0.0251851	0.748969	1	1	0.0224345	0.010579
CA387600	Bile acid beta-glucosidase	-0.358058	-0.795078	0.461374	-1.34899	0.29723	0.0544596	0.223487	-0.124963	0.345733	-0.13895	-0.0419403	0.637891	0.293335	0.356696	1	0.505721	0.904832	0.356464	0.595818	0.0738982	0.442484	0.73567
CA359042	Bloom's syndrome protein	-0.673877		1.1356	0.0569594	0.7124	-0.0483443	0.0391668	0.313927	-0.0392105	0.448632	-0.349189	1		1	1	0.138325	0.894912	0.940916	1	1	1	1
CA387524	Bone morphogenetic protein 1	-2.88123	0.562488	0.947695	-0.227455	-0.32258	-0.646629	0.263693		-0.0223441	-0.368248	0.777331	1	0.45305	0.0276829	0.747089	0.626727	0.302931	1		1	0.078689	0.00473249
CA372923	Bone morphogenetic protein 4	1.44799	1.22908	0.596605	-0.0118344	-2.0789	0.622509	0.447131	1.81139	-0.157065	0.395598	0.134205	0.0234797	0.0404678	0.0116779	0.982517	1	0.156334	0.360475	1	1	0.409474	0.54509
CA355602	Bone morphogenetic protein 8A	0.797208	0.820842	0.927531	0.671392	0.642658	0.506176	-0.728892	-0.567322	-0.96951	-1.16228	-1.14186	0.0097729	0.00243725	0.0115003	0.00676283	0.00266322	0.00293618	0.00580467	0.00299468	0.000770282	0.000220603	0.000217826
HK0003_H10	Brain protein 44	-1.26216	-0.789963	0.202716	-1.20606	0.354658	0.297652	0.0723121	0.272287	0.985035	0.254004	1.10782	1	1	0.497957	0.081701	0.434066	0.330657	0.697854	0.106802	0.00208452	0.11788	0.000111288
utu02a12	Brain protein 44-like protein	0.375011	-0.057206	0.819722	1.06622	1.17249	1.03088	-0.288597	-0.126542	-0.118247	-0.254162	-0.133715	0.0859861	0.869639	0.00809898	0.00149698	0.00301854	0.00417886	0.110052	0.478751	0.426078	0.0437632	0.298329
CA368666	Brefeldin A-inhibited guanine nucleotide-exchange protein 1			0.112059	0.23688	-0.105359	-0.762573	0.543224	1.40652	0.452762	0.224724	0.499058			0.807675	0.66325	0.852872	0.106482	1	0.00728636	0.0498449	0.292222	0.0523352
utu01d08	Bromodomain adjacent to zinc finger domain 2B	-0.0992268	-0.130651	0.0490638	0.479031	0.221926	-0.0553662						0.828509	0.599391	0.81626	0.121947	0.660585	0.893804
Hete0002_D09	Bromodomain protein CELTIX1	0.378221	-1.97535	0.178497	0.212418	0.0691859	0.307517	0.242947	0.429442	0.865009	0.116667	0.654592	0.275853	0.0274011	0.466055	0.643821	0.888824	0.209179	0.205344	0.0134282	0.00215487	0.465425	0.00389498
CA353501	C type lectin receptor B	-1.52232	-0.877766	-1.63488	-0.902295	-1.1272	-1.58444	-0.325338	-0.448669	-0.400637	0.0229492	0.266016	1.63393e-05	0.000408464	4.12116e-06	0.00164758	6.3492e-05	2.27194e-05	0.114747	0.0223864	0.0495616	0.895363	0.0856679
CA359451	C type lectin receptor C	-1.13843	-0.302314	0.532429	0.477528	0.614603	0.720744	1.47906			0.600714	0.94872	0.116334	0.358135	0.0541714	0.111965	0.0202966	0.00422557	1			1	1
CA363064	C166_BRARE CD166 antigen homolog	0.0586123	-3.8954	-0.53667	-0.618224	-0.439573	-0.532851	0.278051	-1.52171	-0.216279	-0.0535538	0.20214	0.917265	0.0368537	0.0582409	0.314723	0.381953	0.0552782	0.3754	0.00628536	0.289415	0.752666	0.304704
CA373548	C1rs-A protein	-0.861468	-0.64844	-0.28646	-0.788048	-0.695315	-0.0772456	-0.0868562	1.77832	0.65937	-0.164571	0.17986	0.31112	0.285856	0.46844	0.195723	0.239681	0.847713	1	1	0.271507	0.423038	0.405032
CA343473	C3a anaphylatoxin chemotactic receptor			0.819474	-1.427	-0.995532	1.20438	-1.07245	-0.478015	-0.796331	-0.841456	-0.958966			0.00577888	1	0.0850988	0.125125	0.00131311	0.0118829	0.00517779	0.00166562	0.000670971
CA386429	Calcium homeostasis endoplasmic reticulum protein	-2.65362	-0.293163	-0.524296	-0.781912	-0.347178	0.0219745				0.24485		1	1	0.0860008	0.137876	0.420702	0.925079				1
HK0001_B12	Calcium-dependent protease	-0.27093	-0.347761	-0.367637	-2.27388	-0.212499	0.349595	0.434085	0.0484885	0.642168	0.193184	-0.270954	1	1	1	0.0829991	0.619114	0.350295	0.00690798	0.585408	0.00017914	0.0407876	0.0862369
CA381548	Calcium-signal modulating cyclophilin ligand	-1.61543	0.752666	0.553194	-0.216157	-0.886954	0.469037			1.52975	0.7271	0.331925	0.138439	0.144805	0.0398565	0.687371	0.0843412	0.134545			1	0.276636	0.348399
CA367764	Calmodulin-1	-0.652273	-0.714799	-0.575831	-0.990108	-0.939132	-0.702735	0.400292	0.180611	0.455176	0.0479803	0.0821948	0.0508924	0.000530672	0.00376117	0.00333916	0.00529115	0.000172464	0.208116	0.307474	0.210465	0.799153	0.62
Hete0002_C05	Calmodulin-2	-0.599504	-0.697271	0.269127	-0.400307	-0.51157	-0.0879395	-0.213296	0.150792	-0.347099	0.581116	0.328932	0.0563766	0.0182966	0.237064	0.0583367	0.0555993	0.421819	0.475362	0.566608	0.243417	0.0298084	0.110578
HST0001_H02	Calmodulin-3	1.42663	1.03001	0.248291	0.0149307	-0.061218	0.478374	0.22181	0.030174	0.146938	-0.0563016	-0.427985	0.0455162	0.100201	0.345923	0.97047	0.917747	0.274203	0.0648821	0.758298	0.404513	0.726992	0.00964961
utu01c11	Calpactin I light chain	-0.255788	-0.137249	-0.671156	0.226365	-0.0161327	-0.432726	-0.148131	0.198804	-0.146355	-0.698303	-0.536039	0.550609	0.671596	0.0266438	0.547425	0.98331	0.462158	0.41572	0.236505	0.470503	0.00473883	0.0249605
HK0002_E11	Calpain 2, large [catalytic] subunit precursor	1.27061	-0.641357	-0.207646	-1.02492	-1.08835	0.214006	-0.0832709	-0.281183	0.210719	-0.182563	0.0467356	1	1	0.259683	0.326405	0.0739658	0.561606	0.776252	0.265925	0.329362	0.391897	0.855487
CA357820	Calponin 1			-0.430548		-0.563043	-1.44989	0.129244	-0.68297	-0.28739	-0.426418	-0.455015			1		0.232463	0.040076	0.728208	0.207308	0.213109	0.0862994	0.0885656
CA383794	CANT1 protein	-0.775398	-0.905323	0.607557	0.931727	0.589185	0.436242	0.355631	-0.351757	-0.0973727	-0.0238303	0.00582102	0.251976	0.200203	0.0232336	0.0330945	0.0773684	0.188873	0.0972344	0.0702165	0.505773	0.841192	0.951385
EXOB4_A03	Carbonic anhydrase	-3.84336		0.0110855		0.0121259	0.561514	-0.954185	-1.03594	-1.00104	-0.224815	-0.833125	1		1		0.973184	0.117201	0.0309207	0.0181472	0.00835449	0.313509	0.00620831
CA342225	CARBONYL reductase	-0.486326	-0.753911	0.261442	-0.0426116	0.383781	0.84397	0.75142	0.678015	0.447933	0.0368931	0.311709	1	1	0.222415	0.943301	0.193481	0.00197803	0.00237655	0.0580251	0.167409	0.907838	0.325052
CA385804	Carboxylesterase HU1a	1.6723	0.654198	1.03684	1.08829	1.27066	0.930062	-0.126088	-0.438293	-0.4094	-0.773335	-0.716954	0.000117634	0.00409547	0.000824406	0.00121767	0.000184219	0.000228134	0.632561	0.0848136	0.0718354	0.00456387	0.00139002
CA346392	Carcinoembryonic cell adhesion molecule 1	-1.06855	0.213418	0.999595	1.10298	0.472867	0.556188	0.135857	0.343301	-0.650464	-0.6644	-1.4797	0.178215	0.787553	0.00660728	0.131895	0.37885	0.315023	0.526949	0.122619	0.0479474	0.00677912	9.5333e-05
CA366608	CASP8 and FADD-like apoptosis regulator precursor	0.942178	3.58805		2.27144	2.42183	0.272826	-1.06798	-0.343824	-0.954616	-0.918469	-1.09501	0.389227	0.0537055		0.0718811	1	0.566194	0.00080732	0.0218101	0.00280397	0.000477726	0.000643435
CA370435	Caspase 2	0.358878	0.760271	0.586418	-0.526739	-0.308524	0.507565	0.0962758	0.57514	0.403421	0.262505	0.160747	0.0566374	0.127181	0.0498242	0.440492	0.222596	0.0518829	0.7926	0.151007	0.271127	0.232488	0.579504
est04e06	Caspase recruitment domain protein 4	-0.633417	-0.470757	0.0683229	-0.0402369	-0.454843	-0.233862	-0.122446	-0.593933	-0.189228	0.0314616	0.549771	0.234399	0.191652	0.769005	0.924155	0.288691	0.368983	0.494206	0.0855988	0.242736	0.823492	0.00789053
CA387258	Catalase-1	0.0261002	-0.397844	0.465031	-0.540053	-0.102247	0.358468	-0.0241372	-2.21637	-1.38418	-0.0645068	-0.338282	1	1	0.104012	0.340819	0.765512	0.180335	0.922831	0.0190046	0.00385351	0.714979	0.124132
est04a09	Catalase-2	0.298557	0.450408	1.41372	0.642729	0.838465	1.33373				0.232968	-0.959472	0.247969	0.0468154	0.000316693	0.0332325	0.0062563	0.000216872				1	1
CA347141	Cathepsin B-1	0.885399	0.646238	-0.364629	-0.855152	0.481825	0.0351456	0.552055	-0.0128447	0.238912	0.146356	0.267884	0.153924	0.359865	0.0769443	0.196106	0.432933	0.940511	0.0476885	0.970315	0.359434	0.51031	0.176267
CA344488	Cathepsin B-2	-2.30129	-1.37536	-1.107	-0.870678	-0.479052	-0.93505	-0.626081	-0.187473	-0.443223	-0.0976047	-0.129431	0.00444854	0.000630921	3.09577e-05	0.00627463	0.064028	0.000460591	0.100051	0.675607	0.0717524	0.427587	0.29167
CA354612	Cathepsin C-1	0.618551	0.555043	0.440247	0.792238	0.402211	0.750967	-0.576458	-0.463761	-0.409993	-0.469626	-0.481824	0.23196	0.0494895	0.0271862	0.0173866	0.220555	0.00128469	0.023055	0.0850267	0.0691313	0.024706	0.0515504
est03b03	Cathepsin C-2	-0.599018	-0.0218769	0.354278	0.812128	0.684895	0.749422	0.0191199	-0.0995134	0.131852	0.118024	0.410269	0.0576178	0.936112	0.21229	0.0450464	0.0163929	0.00791106	0.931325	0.516683	0.421946	0.327138	0.00552167
EXOB3_B01	Cathepsin C-3	-1.19051	-0.479733	-0.0128555	-0.440176	-0.359336	-0.373587	-0.562307	-0.291677	-0.562812	-0.446373	-0.724184	0.0284543	0.111461	0.962846	0.174989	0.155822	0.0493189	0.0142516	0.0170677	0.00916707	0.010612	0.00694759
utu03g10	Cathepsin D	0.552673	-0.0436497	1.2295	0.813025	0.595914	1.12649	0.272962	-0.204117	-0.0598328	0.438843	0.408368	0.138628	0.893194	0.00538207	0.0233036	0.0814254	0.00325035	0.278579	0.499287	0.660017	0.00508852	0.0323857
CA347041	Cathepsin D-1	-0.273093	-1.51464	-0.368425	0.784998	0.124076	0.307776	0.157981	-0.86595	-0.956583	-0.247923	-0.940499	0.624292	0.0379324	0.0712041	0.0911046	0.77561	0.313314	0.417952	0.114457	0.0219978	0.142951	0.00256895
CA365458	Cathepsin D-2	0.704957	-0.187876	-0.143014	0.889946	0.289781	0.727678	-0.0883613	0.327091	0.238781	-0.107905	0.461279	0.102954	0.646731	0.512012	0.00448402	0.426016	0.00395809	0.64327	0.129607	0.132634	0.565389	0.0336517
CA357261	Cathepsin F	0.374143	0.777883	0.543987	0.592559	0.396369	0.434582	-0.145306	0.849831	-0.0848223	-0.240204	0.236644	0.235211	0.0049505	0.0253932	0.00237811	0.0768156	0.070951	0.502857	0.033157	0.746862	0.423355	0.0870354
CA381834	Cathepsin H	-0.301703	0.610143	0.797741	0.851341	0.7209	0.306562	0.264668	-0.405903	0.0452297	0.323996	0.117619	1	0.0133652	0.00372818	0.0306208	0.195329	0.284186	0.0579182	0.00979678	0.628423	0.0148535	0.324759
ENH2_F03	Cathepsin K-1	-0.396529	0.205786	0.317528	0.257109	-1.09862	-1.24926		1.25948	3.09563	0.172024	0.364711	1	1	1	0.466492	0.0925504	0.0645839		1	1	0.529199	0.119051
CA349364	Cathepsin K-2	-0.161826	0.0477365	0.460845	-0.299261	-0.759121	-0.0521859	-1.34797	-1.92007	-1.01753	-0.046963	0.0190939	0.783579	0.931111	0.0817226	0.593962	0.171315	0.890906	0.0172055	0.0595284	0.0299591	0.699592	0.910928
HK0003_H02	Cathepsin L2	-0.706243	-0.932431	-0.972436	-1.23785	-1.22327	-0.993143	-0.0274723	0.789982	1.22014	0.620209	1.44092	0.0266969	0.00304868	0.00174727	0.00506763	0.00426579	0.00169932	0.854103	0.0201136	0.000349117	0.00047183	7.64554e-06
EXOB4_F03	Cathepsin S	0.301033	-1.88476	-0.968405	-1.4248	-0.426423	-0.856956	-0.0776642	-0.360761	-0.150909	0.495805	0.64417	1	1	0.0160385	0.104845	0.0846396	0.0498369	0.780878	0.329929	0.536735	0.020721	0.00984685
CA348983	Cathepsin Y	-1.65831	-0.954247	-0.408247	-0.793733	0.135872	-0.813967	1.56427			0.463329	-0.117604	0.0900342	0.138813	0.0507567	0.148041	0.678199	0.0148825	1			1	1
est03g08	Cathepsin Z precursor	-0.498956	-2.06899	-1.34296	-0.328716	0.253125	-0.414633	-0.670474	-1.21647	-1.17666	0.0685088	-0.976338	0.0703655	1	0.000195965	0.357309	0.489063	0.168981	0.0419912	0.0117833	0.0251154	0.56655	0.0164729
HK0003_A02	Cation-transporting ATPase	0.0567213	1.27703	1.29117	1.82473	0.914866	0.360555	0.318117	0.529016	0.372648	0.233302	0.432535	0.894984	0.0165913	0.00209957	0.00853379	0.0899206	0.351441	0.114025	0.0686662	0.130056	0.273833	0.099992
CA347562	CC chemokine CCL1	0.925423	1.40385	0.896188	0.863881	1.13947	0.786013	0.533215	0.527309	0.309087	0.234698	0.241603	0.102803	0.0356158	0.00182301	0.140017	0.00961402	0.050552	0.0528343	0.020836	0.180121	0.0860763	0.217468
CA371743	C-C chemokine receptor type 2			1.36328		0.959522	1.11253	0.0041641	0.00248987	0.217572	0.154118	-0.125756			1		1	1	0.982699	0.994917	0.474193	0.405179	0.449832
CA377397	C-C chemokine receptor type 3				1.52028	0.188443	0.0341664	0.249687	0.292825	0.505821	0.394299	0.368638				1	0.687653	0.949561	0.261565	0.243285	0.029613	0.0244521	0.0983634
CA365208	C-C chemokine receptor type 6	2.68909	1.50449		2.32206	2.79189	0.788074	-0.873936	-0.402414	-0.805624	-0.822761	-1.01202	1	1		1	1	0.375298	0.00873291	0.0410185	0.00122437	0.000246578	0.000216222
CA349597	C-C chemokine receptor type 7 precursor	0.750986	-0.668305	0.879958	-0.997985	-1.31622	0.243591				0.252808	1.61549	1	1	0.106871	0.276645	1	0.542446				1	1
CA361535	CC chemokine SCYA106	-0.558185	-1.1306	-0.894874	-1.25469	-1.22687	-1.00383	0.250542	0.106329	0.323741	-0.103261	-0.159689	0.265271	0.00655757	0.00785265	0.0742822	0.117103	0.0124447	1	1	0.35029	0.681274	0.583734
CA376813	CC chemokine SCYA110-1	-0.36449	-0.890855	-0.596205	-0.224257	-1.42458	-0.877441	-0.407727	-0.110657	-0.509343	-0.930675	-0.790818	0.268735	0.0197315	0.0198662	0.569422	0.0311255	0.0101672	0.0958504	0.382433	0.0451059	0.00468274	0.00563072
EXOB1_H06	CC chemokine SCYA110-2	-0.626747	0.361838	0.851512	0.350068	0.440425	0.505844	0.0334653	0.437997	-0.0979306	0.478652	0.338045	0.280177	0.258412	0.0679101	0.428102	0.361309	0.0441763	0.848213	0.0510981	0.617743	0.0191338	0.128533
CA353159	CC chemokine SCYA112	0.320681	0.547403	0.698941	1.60941	0.628237	2.32109	0.194703	0.985135	1.03022	0.819895	1.31459	0.7633	0.561992	1	0.051444	0.342972	0.0299213	0.387503	0.00773954	0.00521745	1	0.0149208
CA348284	CCAAT/enhancer binding protein beta	-1.81934	-1.13732	-2.02558	-0.930395	-1.543	-1.31418	0.284001	0.373874	0.675604	0.411077	0.00889314	0.0044631	0.00111594	0.000465004	0.00249643	0.000488109	0.000221519	0.087683	0.0315782	0.0105564	0.04824	0.960731
HK0002_C01	CCAAT/enhancer binding protein delta	0.0216688	0.0757811	0.178418	-0.132078	0.702248	0.278762	0.21731	0.263503	0.379704	0.57989	0.667705	0.946034	0.905945	0.435728	0.840098	0.19246	0.527206	0.53973	0.469909	0.105283	0.00646253	0.00529944
CA374135	CCL4	-0.116844	-0.721535	-0.825403	-0.978438	-1.36487	-0.908013	-0.306472	-0.206942	-0.099362	-0.00154277	-0.217039	0.623247	0.0112567	0.012717	0.0656192	0.0249495	0.00799192	0.347185	1	0.689086	0.990973	0.285573
CA360532	CD136, macrophage receptor	-0.756551	0.795052	0.322977	0.132333	-1.37246	-0.84745	0.474308	-0.314111	-0.172002	0.101553	0.0891856	0.317012	0.226621	0.0603068	0.713896	0.0867678	0.13885	0.0207829	0.051327	0.343417	0.471463	0.489787
CA360160	CD163-a	0.658552	0.702922	0.422389	0.967101	0.305637	0.379749	0.0573741	-1.42016	-1.3153	-0.135516	-1.03559	0.121493	0.0245243	0.0312705	0.0015577	0.286796	0.125106	0.744764	0.00289048	0.00148665	0.347096	0.00138573
CA350777	CD166	-1.92679	-2.54961	-0.815322	-1.95918	-0.551044	-0.43801			0.696483			1	1	0.0420098	0.00728585	0.230799	0.169908			1
CA363830	CD18	0.639551	-0.295352	-0.00633694	-0.268319	0.00735206	-0.0394521	0.984946	1.04148	0.882869	0.754484	0.611617	1	0.671985	0.982578	0.692376	0.989811	0.905114	0.0126872	0.012717	0.00323873	0.00444341	0.00675535
CA354559	CD2 antigen cytoplasmic tail-binding protein 2	-1.18264	-0.578062	-0.0930632	0.0455173	0.037935	0.168454	-0.428576	0.138478	-0.230872	0.366402	0.292439	0.152336	0.259362	0.514665	0.89362	0.906466	0.422761	0.180075	0.424423	0.217791	0.033761	0.077825
CA370300	CD2 binding protein 1-1	1.7701	1.15044	-0.193915	2.38411	-0.600461	0.193969	-0.221121	-0.460446	-0.291416	0.0918938	0.0780847	0.0298774	1	1	0.0128418	1	1	0.361277	0.257513	0.451113	0.468261	0.523276
CA376978	CD2 binding protein 1-2	0.360049	0.389882	0.522629	-0.0167603	-0.258224	-0.360231	-0.330182	-0.249743	-0.361585	-0.410379	-0.546106	0.351727	0.102651	0.0850847	0.957446	0.38223	0.33945	0.25964	0.407262	0.054425	0.0685469	0.0110739
CA376117	CD231	-1.71687	-0.298967	0.768971	0.70381	0.193462	0.235913	-0.167008	0.113536	0.147274	0.401688	0.114533	1	0.449835	0.00590905	0.139222	0.577439	0.294951	0.567404	0.715445	0.592833	0.0494302	0.443569
CA384638	CD36	-0.00179449	0.446782	0.553362	0.619964	0.129465	0.438805						0.997739	0.127282	0.0182957	0.135703	0.710154	0.0746329
CA351949	CD45	-1.89263	-1.10524	-0.387915	-0.198863	-1.46339	-1.42898	-0.875298	-0.567066	-0.938659	-1.379	-1.23692	0.0167118	0.0895988	0.215224	0.597851	0.0790906	0.028395	0.000622376	0.00836379	0.00041665	0.000305392	0.000176985
CA386560	CD6, T cell surface glycoprotein	1.5955	0.951182	1.18195	1.56265	0.238848	0.410135	1.79959			-1.1179		0.0252931	0.254175	0.0115184	0.0129709	0.74425	0.352456	1			1
CA365039	CD63	-0.838191	-1.38229	-1.31342	-1.59078	-0.839096	-1.02851	-0.40341	-0.0327933	0.197377	0.0527003	0.266484	0.047329	0.0139162	0.0010262	0.0409788	0.021459	0.000657748	0.113848	0.869794	0.272586	0.726229	0.221006
CA354057	CD81	-1.09293	-0.477046	0.527396	0.987863	-0.406189	0.302451	0.85281		-0.243508	0.0685245	0.249027	0.272524	0.320212	0.0499448	0.062136	0.389207	0.459791	1		1	1	0.566772
EXOB1_F11	CD9	-1.58423		-0.999816	-2.04296	-1.2298	0.256698	0.351659	0.224863	0.698762	0.463313	0.165673	1		0.129202	1	0.125709	0.413034	0.334681	0.418812	0.10823	0.164024	0.418734
CA382920	CD97	1.59453	-0.994487	0.2763	1.80519	-0.823575	-0.563209	-0.0269359	-0.525787	-1.03408	-0.730515	-1.25561	0.051327	0.309091	0.197952	1	0.272791	0.372024	0.899943	0.00554131	0.00269293	0.00297765	0.000101209
CA388403	CD9-like	0.423176	-0.434073	0.562358	0.172656	0.0658093	0.313084	0.175867	-0.812645	0.71832	-0.124003	-0.104064	0.21129	1	0.124544	0.497355	0.883942	0.492445	1	1	1	0.51659	0.710347
est02c02	CDA02	0.0776287	-0.212473	0.459932	0.238007	0.720462	0.830031	-0.095236	0.199726	0.0102433	0.3436	0.388628	0.832821	0.489642	0.0612804	0.546891	0.0154852	0.0160619	0.372019	0.398807	0.929452	0.0315672	0.0351382
EXOB2_F08	CDC10 protein homolog	-0.785783	-1.16063	-0.0576387	-0.947714	-0.520562	-0.31762	0.652506	-0.0717169	-0.552392	0.440426	-0.39325	0.0981428	0.13426	0.823784	0.0544036	0.156337	0.348112	0.00312079	0.749826	0.00667286	0.0234754	0.0564137
CA381365	Cdc37 Hsp90 co-chaperone	-0.789874	-0.331568	-0.258073	-0.252713	-0.331482	-0.944242	-0.248321	-0.102461	-0.45946	0.343098	-0.275231	1	0.530398	0.37711	0.528292	0.303664	0.139043	0.160402	0.310262	0.00704127	0.0119636	0.0279434
CA350741	Cdc45	-0.671025	-0.851915	-0.494723	-0.221591	-0.503116	-0.250341	-0.0106123	0.306457	0.418981	0.23627	0.550635	1	1	0.103972	1	0.321334	0.420049	1	0.483276	0.275184	0.432521	0.0274178
EST1-3A_C11	Cdk inhibitor p21 binding protein	-0.752265	-2.53003	-1.20354	-2.08454	-0.0633089	0.586338						1	0.0196625	0.00955059	0.0196349	0.824064	0.0180705
CA363762	Cell death activator CIDE-B	0.0546514	0.668288	0.799815	0.552155	2.43165	0.243549	0.829476	1.9517	0.956084	0.858092	1.13148	1	1	1	0.225043	1	0.56515	1	1	1	1	0.0471257
HST0001_C05	Cell division control protein 42 homolog	-0.173343	-0.643864	0.468205	0.819517	-0.920823	-0.169826	0.00676148	-0.0810386	-0.282721	-0.154766	-0.0629401	0.828022	0.446542	1	0.0756682	0.121006	0.766515	0.974678	0.466172	0.0741023	0.117189	0.468066
CA363983	Cell growth regulator with RING finger domain 1	0.142213	-0.515658	-0.381107	-0.0684361	-0.195208	0.270561	0.503142	0.231358	0.366091	0.482694	0.423509	1	1	0.181767	1	0.719956	0.526783	0.0127641	0.156104	0.0254192	0.0126923	0.0183518
CA369653	Cellular nucleic acid binding protein	-0.760762	-0.163644	-0.759204	-0.612926	-0.695512	-0.646657	-0.084911	0.113739	-0.0165682	0.213178	0.064226	0.0204585	0.482348	0.00240143	0.0240432	0.0103333	0.00603671	0.691006	0.410771	0.911508	0.157747	0.61343
CA385854	Cerebral cell adhesion molecule	-0.975818	0.0783816	-0.346087	-0.572909	0.572799	-0.0675921	-0.464576	-0.1453	-0.765641	-1.06443	-0.949535	0.166659	0.799314	0.135628	0.28376	0.256109	0.847664	0.0532912	0.402625	0.00434119	0.00209515	0.00366984
CA345939	Ceruloplasmin	-0.738442	-0.434492	-0.984191	-0.577916	-0.743906	-0.730715	-0.15383	-0.77431	0.013697	-0.501969	0.25894	0.000883957	0.0238038	0.000867128	0.00488448	0.000838624	0.00218261	0.683864	0.119131	0.93033	0.0705455	0.196341
CA343485	C-Fos protein	-0.0771533	0.331069	-0.70897	0.132018	0.232425	-0.358589	0.455886	0.481409	0.108533	-0.04677	0.160813	0.813679	0.284446	0.00887937	0.694903	0.53999	0.367398	0.0956571	0.161684	0.721427	0.841367	0.408566
est01f08	CGI-112 protein		-1.8649	-1.08506	-0.849594	-0.297202	-0.990205	-0.284242	0.175466	0.379087	-0.0659638	-0.11794		1	0.0175693	0.173204	0.434828	0.0548257	1	1	0.31284	0.791578	0.616521
CA342706	Chemokine 5a receptor-like	0.499301		0.571529	-0.005973	0.650335	-2.1439	-0.151675	-0.031933	-0.633739	-1.15876	-1.65567	1		1	0.992634	0.200298	0.145226	0.50306	0.851535	0.0397036	0.0272726	0.0120363
CA387884	Chemokine CK-1	-0.00753632	-0.453602	0.0174149	-1.62586	-1.29809	-1.43781		3.17372	-0.591757	-0.328436	-0.0028385	1	1	1	1	0.0646605	0.212401		1	1	0.155429	0.99009
CA374193	Chemokine receptor CXCR4			0.230624	-1.46333		-0.326691	-0.0590639	-0.255645	-0.417302	0.396221	-0.225848			1	1		1	0.894938	1	1	0.131103	0.205445
CA348091	Chemokine receptor-1	2.04637	1.28136	0.739827	1.1613	1.22781	0.572445	0.0988577	-0.0450005	-0.235111	-0.252113	-0.0724613	0.0191558	0.00200026	0.0110015	0.0234665	0.0938381	0.162923	0.537903	0.659563	0.222857	0.0678329	0.537946
CA373291	Chemokine receptor-2	2.06218	-0.052521	0.0815593	-0.522339	0.593186	0.819523	0.340849	-0.575726	0.0529524	0.325124	0.00721373	1	0.942684	1	0.498187	1	0.09207	0.0842728	0.0672232	0.674546	0.00537532	0.946381
CA357998	Chemokine receptor-like 1	-0.170035	0.536762	0.355698	0.0357434	0.176131	0.659153	-0.591464	-1.48747	-0.726809	-0.324657	-1.03494	0.842049	1	0.276432	0.930715	0.712772	0.0697035	0.118514	1	0.0139109	0.112616	0.00207156
CA368962	Chemokine-like factor family member 3	0.826976	1.50323	0.525109	0.418215	0.983356	0.634592	-0.477813	-1.34472	-0.695957	-0.0920968	0.167989	1	1	1	0.61962	0.0977462	0.152976	0.239385	1	0.0859794	0.60147	0.28246
CA349280	Chemokine-like factor family member 7	0.976471	0.861308	0.824515	1.18688	-0.252074	0.390643	0.582681		-1.31962	-0.289587	-1.00157	0.0359576	0.0168139	0.00623949	0.00409881	0.565229	0.0984763	0.397649		1	0.222161	0.0972196
est03f12	Chimeric AFGP/trypsinogen-like serine protease	0.909754	0.543115	0.619367	0.155879	-0.141787	0.554144	0.443061	0.336541	0.0222535	0.0980488	-0.188446	0.0426371	0.274216	0.00742522	0.752252	0.77388	0.174993	0.0587475	0.156446	0.935646	0.579563	0.384707
CA370968	Chitinase1( Eosinophil chemotactic cytokine)	1.19935	1.02509		1.15947	1.25276	0.573614	-0.546493	-0.836495	-0.344567	0.12547	0.340249	0.11375	1		1	0.11728	0.32229	0.125142	1	0.368761	0.482566	0.0903145
CA346665	Chromatin assembly factor 1 subunit B	0.74252	0.927697	0.770096	1.47894	1.77294	0.715324	0.233646	0.370579	0.797388	0.464867	0.803331	1	0.282675	0.0365552	0.0610355	0.059804	0.133298	0.163905	0.0329418	0.000821711	0.00343472	0.00145716
CA384029	Chromobox protein homolog 4	-0.967185	0.49869	0.946542	-0.0794023	0.342072	-0.719255	-0.151613	0.082232	0.0192025	-0.178218	-0.195174	1	0.0866104	0.00103663	0.848934	0.390116	0.131333	0.684401	1	0.955786	0.314521	0.276987
utu03f06	Chromosome segregation 1-like protein	-0.115574	-0.685985	-0.624671	-1.07103	-1.11364	-0.765127	0.272754	-0.523972	-0.280598	-0.251754	-0.267594	0.749448	0.187289	0.0180466	0.0389241	0.096627	0.0393811	0.362804	0.0875117	0.339864	0.212553	0.178364
HK0002_C02	Chromosome-associated kinesin KIF4A	-0.777518	-1.11318	-1.15636	-1.32929	-1.88332	-1.20904	-0.136997	-0.204928	0.565032	-0.949512	0.812072	0.00750057	0.00354562	0.000186143	0.000826212	0.00998977	0.00102147	0.233135	0.0961289	0.0013973	0.000372655	0.00123624
CA361415	C-Jun protein	0.290023	0.825888	1.17467	1.41869	0.690744	0.843799	0.51089	-0.493207	0.119702	0.501294	0.567846	0.476171	0.0131876	0.00514299	0.00165547	0.0110454	0.00313187	0.121316	0.2508	0.685792	0.0137047	0.021426
CA364067	C-jun-amino-terminal kinase interacting protein 3	0.0609038	0.30946	-0.569238	-0.503252	-0.268422	-0.0929961	0.116394	-0.30732	0.225449	-0.0188022	0.16855	1	0.224606	1	0.39198	0.781897	0.887551	0.693529	0.34551	0.0967618	0.903234	0.0675544
CA356575	CLN3 protein	-2.30752	0.483301	-0.427188	-1.00748	-0.19506	-1.03691	0.190718	0.880637	0.781241	0.360625	0.538853	1	1	0.275671	0.0260366	0.566907	0.0420757	0.383132	0.0029837	0.0015054	0.0595903	0.0446572
CA369498	Clostridium enterotoxin receptor	-0.420697	-1.67437	-0.2087	-0.32033	0.128657	0.196287	0.331251	0.238296	0.398035	0.281473	0.228149	1	1	0.802167	1	0.691075	0.606626	0.0760323	0.20597	0.0613078	0.0878824	0.144917
CA358820	Coagulation factor II (thrombin) receptor	-0.127575	2.21675	-0.0453157	0.964784	1.79855	0.211159	1.7612			-0.161148		1	1	1	0.15642	1	0.704996	1			1
HK0001_D10	Coagulation factor X precursor	-0.130437	-0.478961	-0.526977	-0.530053	-0.423862	-0.274642	0.685941	0.497867	0.919971	0.317343	0.606764	0.708783	0.1476	0.0349797	0.0619501	0.0846581	0.19506	0.00866884	0.0147347	0.0029269	0.108256	0.00899435
CA363521	Coatomer beta subunit	0.374843	0.341988	0.086908	1.02299	0.617715	0.630567	0.590582	0.347178	0.0132066	0.308565	-0.0401956	0.572963	0.718718	0.757202	0.0637479	0.320248	0.318785	0.113142	0.162733	0.957308	0.165473	0.847292
CA383564	Coatomer epsilon subunit 1	-0.0863146	0.227197	0.108165	0.299951	-0.126717	0.0963875						0.71327	0.443783	0.597478	0.247382	0.601194	0.638473
EXOB2_H12	Coatomer epsilon subunit 2	-1.59869	-1.10287	-1.79746	-0.682735	-0.901506	-1.11077	-0.178857	0.697582	0.476177	0.141641	0.250639	0.033892	0.052193	0.000350437	0.137359	0.0084481	0.000438696	0.345387	0.0106174	0.0429693	0.508121	0.344221
EXOB3_C02	Coatomer zeta-1 subunit	-0.48426		-0.43837		0.431976	-1.26682	0.174846	0.63601	0.661008	0.329795	0.912246	1		1		0.361111	0.086106	0.486668	0.110163	0.0332406	0.130435	0.000539473
CA381904	Cofactor required for Sp1 activation, subunit 7-1	-0.559963	-0.274122	-0.547358	-0.489478	-0.626674	-0.457358	-0.245349	-0.171153	-0.522364	-0.414401	-0.230234	0.115412	0.190951	0.078901	0.11792	0.0276678	0.129459	0.264982	0.359057	0.0578218	0.075611	0.0468066
CA386753	Cofactor required for Sp1 activation, subunit 7-2	-0.24179	-0.569964	-0.305307	-0.039568	-0.0554638	1.28765	-0.300374	-0.0890514	-0.324815	-0.380177	-0.424031	1	1	1	0.95313	0.890833	0.113685	0.167492	0.672198	0.0905763	0.0475492	0.0486211
EXOB2_C01	Cofilin, muscle isoform	-1.94895	-2.39855	-2.23305	-1.58755	-1.7426	-1.88353	-0.416839	-0.17391	-0.43114	-0.249006	-0.30881	0.000502044	0.00119195	4.31089e-05	0.000603584	0.000663199	1.08828e-05	0.0156198	0.188844	0.00750163	0.0960035	0.0324128
CA377504	Cold autoinflammatory syndrome 1 protein	0.180251	-1.17054	-0.50152	-0.603241	-1.72931	-0.971936	0.32597	-0.0179077	-0.965314	-0.77596	-0.814109	0.534155	0.0559218	0.0029556	0.0429006	0.0667925	0.0101604	0.133153	0.930409	0.0137605	0.0275532	0.00865027
EST1-3A_E09	Cold inducible RNA binding protein-2	-2.01233	-0.864038	-1.19155	-0.879762	-0.790414	-0.562319						0.00762571	0.0194567	0.00197718	0.00455677	0.0102132	0.00131499
CA353088	Cold-inducible RNA-binding protein-1	-1.00976	-0.239707	-0.60629	-0.21498	-0.397713	-0.489731	-0.218291	-0.156968	0.0485251	0.000616945	-0.295801	0.00351551	0.28454	0.00177456	0.310174	0.0972682	0.00796116	0.488936	0.633785	0.774186	0.99723	0.219651
utu02a06	Collagen a3(I)-1	-0.382356	-1.0086	0.764171	-0.06518	0.376258	0.565762	-0.170246	-0.040684	0.535685	0.894394	0.986051	0.295664	0.282812	0.0039409	0.863476	0.387696	0.0608849	0.649808	0.892881	0.055469	0.00168966	0.0162908
utu02b11	Collagen a3(I)-2	-0.451134	-0.810647	0.615771	-0.7818	0.322259	0.477878	-0.508734	-0.593839	-0.810609	-0.787005	-0.849895	0.308408	0.0908248	0.0468958	0.266467	0.322836	0.0835542	0.0308491	0.0940598	0.0155591	0.00772444	0.00566572
HK0003_C02	Collagen alpha 1(I) chain-1	-0.49179	-0.460696	-0.769785	-0.824261	-0.479112	-0.372347	0.220238	-0.0379417	0.196071	0.241288	0.142384	0.0227007	0.0215169	0.00104765	0.00970078	0.126076	0.0206456	0.200319	0.868295	0.385816	0.172533	0.546354
utu04c11	Collagen alpha 1(I) chain-2	-0.470912	-0.363513	0.511397	0.0377428	0.650371	0.717904	-0.101589	0.296644	0.706414	-0.16162	1.21497	0.430466	0.396605	0.0459576	0.88575	0.101314	0.00877218	0.424636	0.242975	0.010418	0.14406	9.8098e-05
EXOB2_G08	Collagen alpha 1(V) chain precursor	1.64689	1.68996	-0.0099651	1.22854	-2.10022	0.468836	0.00813753	0.0294776	0.530842	0.184759	0.24984	0.0794991	0.017251	0.981094	0.0413454	1	0.299245	0.959819	0.910237	0.0308893	0.135846	0.105929
ENH2_C10	Collagen alpha 1(VIII) chain precursor	-0.0776087	-0.154606	-0.338146	-0.705361	0.0456432	0.231339	-0.0141596	0.981045	1.34103	0.78081	1.36178	0.690509	0.47376	0.0779761	0.0065901	0.786956	0.109498	0.945075	0.00511372	0.000114292	0.000538836	1.23879e-05
CA371261	Complement C1q tumor necrosis factor-related protein 5	0.231597	-1.49592	0.140034	0.320568	-0.153152	-0.381369	-0.133672	-0.948333	-0.522834	-0.451232	-0.445072	1	0.0511289	0.608247	0.523228	0.724243	0.303523	0.370932	0.00300227	0.0106129	0.00281551	0.0184064
CA365099	Complement C3-1	0.410322	0.626338	0.23634	0.916694	0.611926	0.69521	-0.0687665	0.596132	-0.569097	0.18743	-0.300075	0.130101	0.00669031	0.221743	0.00112321	0.00106503	0.0011812	0.878424	1	1	0.427464	0.321999
CA387557	Complement component 1, Q subcomponent binding	-1.61831	-2.57349	-1.32549	-0.864665	-0.432247	-0.918064	0.157379	0.130759	0.19721	-0.273795	0.273555	1	0.0269041	0.00273354	0.0259454	0.353072	0.0339637	0.422549	0.426854	0.283315	0.030176	0.0818442
CA365650	Complement component C1q receptor	-1.52154	-0.768918	-0.498355	-1.04211	-1.52492	-1.84295	0.606413	-0.0949292	0.0431261	-0.211731	0.0665666	0.0163356	0.105672	0.103863	0.0262031	0.0244267	0.00457396	0.0344038	0.727095	0.852529	0.311426	0.683698
CA365306	Complement component C3-3-1	0.187248	0.040783	0.245288	0.464916	0.188525	0.0120736	0.0212607	0.423994	0.464761	-0.088992	0.221552	0.382145	0.778002	0.142457	0.0227029	0.0927211	0.924039	0.900368	0.0504646	0.0297824	0.614357	0.257105
CA358968	Complement component C3-3-2	0.00739564	0.0149359	0.24663	0.401993	-0.00903157	-0.0311974	-0.245315	-1.58689	-0.826327	-0.766881	-1.22247	0.973829	0.943156	0.269549	0.107285	0.957919	0.818992	0.416278	1	0.0215101	0.0142174	0.00618173
CA364804	Complement component C5-2	0.866776	1.05542	0.976309	1.34646	0.741218	0.816139						8.33859e-05	1.38923e-05	0.000307836	5.98584e-06	0.00115345	2.53888e-05
CA362419	Complement component C6	0.0349314	-0.262762	0.220153	-0.168898	0.4197	0.233615	-0.137135	-0.150934	-0.0376995	0.0452763	0.250666	0.840187	0.202321	0.267645	0.451281	0.0349947	0.177659	0.439851	0.214733	0.820767	0.569795	0.201996
CA368571	Complement component C7	-2.55005		0.237256	-0.346814	0.472147	-0.183438	0.0382853	-0.731714	-0.213599	-0.82189	-0.277276	0.0692683		0.431056	1	0.225078	0.677585	0.859378	0.00789623	0.198628	0.00247648	0.0546362
CA377140	Complement component C8 beta chain	-0.286816	-0.307959	-0.118448	-0.0988865	-0.0306433	-0.00407844	0.328896	-0.0188778	-0.164733	-1.47187		0.0886123	0.120098	0.3305	0.484075	0.768945	0.963808	1	1	1	1
CA365362	Complement component C9	0.249096	0.827243	0.59451	0.454447	0.36637	0.56827	-0.348929	-0.673296	-0.0758316	0.359269	0.243598	0.212656	0.00122788	0.00575101	0.018954	0.0294517	0.00298767	0.197675	0.0449582	0.624081	0.0457259	0.0744231
CA370696	Complement control protein factor I-B	0.606465	0.651072	0.599778	0.83287	0.245556	0.559058	0.528164	-1.02316	0.379198	-0.0753287	0.214612	0.0786965	0.00969432	0.03128	0.00159381	0.274859	0.0119931	0.0420846	0.11452	0.122524	0.659174	0.399598
CA363676	Complement factor B/C2-B	0.690352	-0.168918	-0.289267	0.506867	0.535987	0.707915	0.196513	0.776983	0.573608	0.381191	0.347805	0.0206291	0.152376	0.0747783	0.0139165	0.00407016	0.00141773	0.457292	0.0911178	0.103392	0.112379	0.333028
CA367195	Complement factor Bf-1	0.645192	0.568198	0.502726	0.494577	0.275469	0.479192	0.395651		-0.153104	-0.156176	-0.144374	0.0636599	0.00816716	0.00694917	0.012393	0.158082	0.00236302	1		0.668028	0.319489	0.230574
CA344615	Complement factor Bf-2	0.0439981	0.349895	0.0920045	0.0953844	-0.0483329	0.0515167	-0.767216	-0.0238595	-0.053439	-0.408718	0.336326	0.869778	0.0820438	0.614968	0.422785	0.66635	0.674376	0.00263945	0.889432	0.790018	0.0787165	0.182357
CA362385	Complement factor D	-0.190965	-0.185703	-1.07801	-1.18005	-0.64009	-1.2645	-0.357604	-0.284475	-2.08507	-0.729256	-0.788469	0.657935	0.644361	0.000696503	0.0575697	0.199639	0.0186976	0.328938	1	0.0172356	0.00342297	0.00515686
HK0001_F01	Complement factor H-1	0.9414	0.274345	0.536593	0.631113	-0.200025	0.38695	0.0938569	-0.939249	-0.625018	-1.10053	-0.990815	0.0132857	0.184821	0.0972555	0.0266888	0.142238	0.0190142	0.425006	0.0515441	0.0376327	0.00122768	0.0123465
HK0003_B09	Complement factor H-2	0.0732556	-0.670238	0.00458283	-0.229364	-0.281771	-0.00539435	0.24041	0.281296	0.304803	-0.202983	0.141173	0.718394	0.000187949	0.981484	0.100451	0.0607794	0.964272	0.516672	0.197157	0.205681	0.345462	0.467206
utu04b09	Complement factor H-3	1.50981	1.14032	2.26426	1.49778	0.256699	0.780344	-0.00838627	-1.26699	-0.469596	-0.14642	-0.31629	0.0121668	0.00566088	0.000104956	0.00199735	0.156649	0.00248849	0.958782	0.0200348	0.0990744	0.32144	0.0846826
CA388197	Complement factor H-4	-0.126088	-0.886472	-0.494576	-0.708311	0.518663	0.244301	0.379432	0.400552	0.624638	-0.064775	-0.196405	0.774487	0.0204227	0.017872	0.0214721	0.230283	0.262878	1	1	1	1	1
CA384750	Complement factor H-related protein 1	0.379955	0.511757	-0.402706	0.0727438	-0.146249	-0.964368	-0.164946	0.239238	-0.131341	-0.669537	-0.585887	0.190342	0.325432	0.0494566	0.881092	0.718835	0.028142	0.482139	0.266236	0.470859	0.015425	0.0171296
CA380133	Complement factor MASP-3	0.42977	1.05887		0.859068	2.65337	0.278791	-0.698193	-0.20439	-0.577687	-1.30349	-1.24374	0.521868	1		0.165607	1	0.40491	0.0127041	0.226959	0.0143954	0.000225507	0.000926318
CA383775	Complement receptor 1-1	-0.360172	0.413918	0.165444	-0.113923	0.216917	0.083746	-0.787553	-0.608625	-0.374547	0.0963181	0.151774	0.351556	0.221857	0.47229	0.678291	0.603693	0.765482	0.0766501	0.147665	0.0434936	0.578992	0.247283
CA382259	Complement receptor 1-2	3.4725	2.02495	2.26691	2.38585	2.819	2.14661	-0.147729	-0.531455	-0.153537	0.311552	0.105943	0.000954377	0.00588215	0.00108021	0.00841859	0.0195847	0.00461318	0.464574	0.147101	0.46975	0.0644133	0.29413
CA387513	Connective tissue growth factor	-1.14647	-3.44381	-0.772416	0.0901743	-0.429772	-1.90303	-0.220306	0.991992		0.197782	0.611458	1	1	0.0343997	0.793306	0.234895	0.00101201	1	1		1	1
CA345589	Connexin 43	-1.09198	0.164377	0.897395	0.388015	-0.704853	0.0565872	0.043685	0.189614	0.138017	-0.650176	-0.539428	0.0689611	0.605967	0.00478619	0.174109	0.206128	0.852639	0.858992	0.451216	0.585087	0.0186807	0.0656635
EST1-3A_G07	COP9 signalosome complex subunit 6	-2.8854	-1.19846	-0.240041	-0.783242	-0.47854	-0.0653445	4.97752					1	1	0.306641	0.235314	0.389443	0.760271	1
CA342720	Copper transport protein ATOX1	0.426758	0.310975	0.159146	-0.0748067	0.479394	0.448968	0.267101	0.0318092	-0.0291585	0.10542	-0.121522	0.36143	0.635417	0.367006	0.873301	0.338728	0.152527	0.235891	0.918848	0.89205	0.485172	0.200441
CA373281	Coproporphyrinogen III oxidase	-1.12422	-0.88634	0.192754	0.635949	0.397821	-0.0375747	0.511482	0.686445	0.850677	1.42187	1.04969	0.0816994	1	0.417292	0.131291	0.428714	0.936602	0.0045619	0.0127767	0.000492708	2.44716e-05	0.000274131
CA350875	Core promoter element binding protein	-2.34384	-1.57098	-0.333265	-1.17359	-0.96063	-1.82048	0.461486	-0.304386	0.0266865	0.0670187	0.0794263	1	1	0.130602	0.121991	0.0384396	0.055695	0.059321	0.122496	0.845994	0.686948	0.583319
CA363481	Cornichon homolog	-0.433382	0.485933	0.224061	0.380948	-0.346195	0.0354246	-0.356988	-0.140445	-0.160103	-0.263114	0.0370848	0.508935	0.290318	0.358525	0.384167	0.384942	0.918477	0.158464	0.604934	0.583391	0.141357	0.852235
est01e06	Coronin-1B			-2.18205	-2.0527	-0.840056	-1.62936	-0.0557032	-0.484751	-0.295934	-0.0435348	-0.559544			0.0018328	0.0294798	0.0367092	0.0144297	0.71199	0.117545	0.340128	0.787211	0.0206933
EST1-3A_C12	Coronin-1C			-0.488143	1.43907	-1.08155	-1.35103								1	1	0.27053	0.191778
CA346702	Costimulatory molecule CD276	0.373685	0.135801	1.016	0.643791	1.66601	0.288615	-0.100056	0.0908269	-0.018584	-0.249381	0.129188	0.512172	0.838274	0.124974	0.199722	0.0162184	0.561742	0.562897	0.613269	0.937285	0.123973	0.356076
CA347681	COUP transcription factor 2	1.99659	1.63545	0.596072	1.09524	1.2053	0.959635	-0.0644093	-0.0739505	0.233137	0.225575	0.280276	0.0332305	0.120257	1	0.122107	1	0.111831	0.575017	0.647784	0.130447	0.0930888	0.0447325
HK0002_H11	Creatine kinase, B chain	0.660602	-0.682827	-0.231938	-0.384671	-0.170194	-0.895062				0.144936	0.584077	0.314892	0.193789	0.510472	0.496781	0.698228	0.0439659				1	1
Hete0002_C10	Creatine kinase, M-1	-2.16306	-2.27094	0.0469595	-1.26737	0.611087	0.235543	0.0138361	-0.762958	-0.161565	0.210932	0.0225744	0.0417162	0.0575652	1	0.140499	0.120825	0.451819	0.958615	0.100655	0.404201	0.0709403	0.836947
HK0002_E12	Creatine kinase, M-2	2.38903	3.01702		0.753298	0.960425	1.62644	0.393426	-0.198349	0.234018	0.0170902	0.274848	1	1		1	1	1	0.0755501	0.214056	0.095447	0.885989	0.0562853
HK0003_G01	Creatine kinase, M-2		-2.97327	-1.06793	-0.0618492	-0.692734	-0.396882	-0.459103	0.0602099	-0.432795	-0.436685	-0.199985		1	0.148729	1	0.138347	0.461102	0.11528	0.921365	0.265027	0.0881266	0.183831
utu04a06	Creatine kinase, M-3	1.25417	-0.107833		-0.132272	-0.729741	-0.60914	0.11573	-0.427783	0.51249	0.118565	-0.841719	1	1		1	0.308697	0.307941	0.627189	0.209342	0.080801	0.411895	0.0543113
HK0002_G02	Creatine kinase, sarcomeric mitochondrial precursor	0.933882	1.36752	0.634176	1.26282	1.82898	1.32548	0.728497	0.955598	0.466765	0.326374	0.325838	0.112099	0.0473134	0.0223574	0.00961704	1	0.0109038	0.0253692	0.0146008	0.12091	0.236071	0.125952
CA385588	CREB-binding protein	1.85603	1.12944	1.65973	1.33814	1.0951	1.10325	0.700034	0.582188	0.450755	0.327605	0.443746	0.00114454	0.00141292	0.000112965	0.000944217	0.00316153	0.00228573	0.0292362	0.177835	0.220066	0.172446	0.225931
Hete0002_F10	c-src tyrosine kinase	0.477685	-0.223956	0.0334195	0.561327	0.166324	0.108538	-0.288772	0.763488	0.226388	-0.417571	0.338484	0.125589	0.296324	0.890331	0.0188806	0.34327	0.530133	0.119625	0.00718429	0.126685	0.00812211	0.0180977
CA378853	C-terminal binding protein 1	0.921432	0.7088	0.535776	0.513584	0.119197	0.037039	-0.137799	-0.0119233	-0.0331336	-0.285783	-0.0189839	0.0923679	0.0624062	0.05163	0.15278	0.683298	0.83237	0.388144	0.902605	0.812669	0.0138004	0.876455
CA371906	C-terminal binding protein 2	0.962119	2.53553	0.125643	0.0632528	-0.278014	-1.18619	-1.19861	-1.15378	-0.447849	0.0322372	0.0415626	0.236121	0.0307178	1	0.918779	0.712454	0.254068	0.0318408	0.0345171	0.136363	0.885366	0.846633
CA349943	C-type mannose-binding lectin	-1.14878	-1.99469	1.22008	-5.04528	-2.76333	-1.90996	-1.09135	-1.99716	-3.64469	-0.559627	-0.618677	0.0017925	3.94091e-05	0.000429305	9.892e-06	1.45586e-05	1.48708e-05	0.00124068	0.000282124	0.000555869	0.00753966	0.00331057
CA380011	Cullin homolog 1	-0.811008		0.000584013	-0.49838	-0.420259	-0.127158	-0.0151772	0.308789	0.363036	0.332332	-0.0854973	1		0.997741	0.265364	0.24268	0.527767	0.961731	0.214632	0.0392539	0.0580296	0.750296
CA343700	CXC chemokine receptor transcript variant B	-0.870347	0.410243	0.0537586	0.262218	0.43776	0.402131	-0.272133	-1.04697	-1.03074	-0.360053	-1.4538	0.230313	0.205009	0.758809	0.502491	0.208248	0.066442	0.230768	0.00813992	0.008118	0.0547504	0.0032318
CA367172	Cyclic-AMP-dependent transcription factor ATF-6 alpha	0.84607	-0.157357	0.882341	-0.0225187	-0.430076	0.542306	1.08249	-0.179923	-0.886394	-0.070741	-0.399872	0.208138	0.690762	0.00587225	0.970559	0.399509	0.134042	0.00379494	0.489886	0.0162065	0.66769	0.0583527
CA371052	Cyclin A2	-2.13667	-1.55191	-0.722109	-1.83944	-1.72776	-0.779053	0.170772	0.570561	0.566176	0.382192	0.639935	0.0161191	0.0330929	0.0252057	0.0326308	0.0222873	0.0626013	0.309652	0.00616062	0.00818366	0.0165447	0.00243524
CA363723	Cyclin C	2.00578	1.84702		2.95715			0.311515	0.249757	0.847584	0.2529	0.715121	1	0.0412566		0.0255774			0.324307	0.257607	0.00886221	0.17215	0.00183405
CA379787	Cyclin G1	-1.79383	-1.81017	-0.790476	-0.90312	-0.845353	-0.434318	0.393858	-1.16948	-0.677869	1.36307	0.375864	0.00362649	0.0124593	0.0548218	0.154334	0.0552369	0.0378132	0.148814	0.0636012	0.0216282	7.32619e-05	0.0189475
CA388591	Cyclin T2	1.81917	1.10716	1.53442	2.46072	1.26219	-0.66357	-0.475468	0.734301	0.507684	0.351803	0.935914	0.0322754	0.301611	1	0.0377634	1	1	0.34557	0.089922	0.125909	0.234448	0.00301896
CA365477	Cyclin-dependent kinase inhibitor p27kip1	-1.43433	0.173637	0.159117	0.435652	0.468483	-1.06412	0.832426	0.927263	0.646076	0.0297186	0.144928	0.129705	0.780859	0.244784	0.418427	0.256977	0.137064	0.0147551	0.0271105	0.06129	0.925098	0.597915
CA344707	Cyclophilin-1	-0.485615	-0.839069	-1.01003	-0.537967	-0.705416	-0.653594	-0.62617	-0.321498	-0.753419	-1.14263	-1.16956	0.139551	0.013176	0.0019312	0.182407	0.00521597	0.0139584	0.0259	0.0905735	0.00227031	0.000423123	0.000411055
CA362758	Cyclophilin-2	-0.993093	-0.65808	0.0853433	-0.175456	0.0313982	-0.161262	0.739707	0.537339	0.239046	0.178455	0.30302	0.0666012	0.152568	0.579561	0.557063	0.867609	0.316207	0.00597708	0.0110112	0.298719	0.381264	0.0830406
HST0001_E03	Cyclophilin-3	0.304861	0.383396	0.125598	0.934719	0.067165	0.210536	0.414969	0.269158	0.108868	0.272456	0.513325	0.116089	0.0128933	0.209554	0.133016	0.543033	0.17647	0.105716	0.0962501	0.583757	0.0143436	0.00915263
CA364424	Cyclophilin-40		-0.823852	-0.172994	-0.925025	-0.271844	-0.543894	-0.811661	-0.270692	-0.508509	-0.711294	-0.826715		1	1	0.254268	0.473335	0.143272	0.0108264	0.0336167	0.0261404	0.00118089	0.00715455
CA386226	Cyclophilin-like 6	-2.4004	-3.16937	-1.69051	-1.08572	-0.389436	-2.8636					0.548023	1	1	0.0468585	0.152162	0.437625	1					1
CA364434	CYR61 protein	-1.45328	-0.33628	0.630446	-0.898626	0.106384	-0.544925	-0.076505	-0.705643	0.239263	-0.231145	-0.0203509	0.0855194	0.35331	0.00760691	0.167456	0.786957	0.234044	0.836606	0.0746772	0.504231	0.214164	0.883813
CA358998	Cysteine-rich protein 1			-0.875904	-2.7098	-0.682342	-1.34668	-0.51246	0.332603	0.14187	0.344862	0.1079			0.0257227	1	0.154512	0.0177445	1	1	0.684446	0.105134	0.450002
est04h04	Cysteine-rich protein 2 binding protein
CA355095	Cysteine-rich, angiogenic inducer 61	1.49485	0.768202	1.17722	-0.2133	0.0262344	0.0408594	-0.335042	-0.12307	-0.42224	-0.708778	-0.35444	0.0398858	0.267815	0.00569051	0.780183	0.965708	0.930088	0.0924512	0.457136	0.0420786	0.00311584	0.0672161
CA376521	Cysteinyl leukotriene receptor 2	0.0733727	-0.865902	0.667219	1.17856	0.146526	0.292163	0.374475	1.17799	1.54965	0.388013		1	0.186775	0.0301793	0.157274	0.82701	0.461368	0.256768	1	1	1
EST1-3A_H07	Cytochrome b-1	-0.0708349	-0.0978184	-0.264789	-0.340777	0.164419	-0.0296816	-0.0113152	0.648382	0.613065	0.012389	0.25392	0.52876	0.406459	0.199209	0.0931469	0.303892	0.829184	0.964403	0.249478	0.062312	0.963238	0.336146
CA353313	Cytochrome B-245 heavy chain-1	-0.745531	-0.369427	0.327345	0.0553226	0.116398	-0.295604	0.260002	-0.0260697	0.0127261	-1.02591	-0.494338	0.309867	0.647781	0.210302	0.920848	0.851828	0.652493	0.388783	0.953451	1	1	0.0302781
CA373525	Cytochrome B-245 heavy chain-2	-1.26389	-1.81543	-0.889722	-0.970192	-0.698785	-1.21369	0.277331	0.365199	0.377466	0.586938	0.64252	1	1	0.00162471	0.022283	0.182231	0.00665281	1	1	1	0.0451029	0.100825
CA373539	Cytochrome b-245 light chain	-1.35307	-3.91885	-1.19181	-1.87783	-0.788771	-1.80753	-0.153549	-0.120447	0.00280952	-0.0626374	0.216397	1	1	0.00599636	1	0.0615342	0.0199309	0.251433	0.52186	0.986988	0.410954	0.102901
HKT0001_H05	Cytochrome b-3	0.402568	0.408952	0.341355	0.489971	1.07061	0.745369	-0.403914	-0.197136	0.347426	0.0413526	-0.0731572	0.0553742	0.00897298	0.0330666	0.0035508	0.000412731	0.00106641	0.206222	0.483757	0.143815	0.826154	0.582094
est02g11	Cytochrome c oxidase subunit I-1	-0.22062	0.0308047	-0.397562	-0.178514	-0.816417	-0.550867	0.659955	0.538097	1.07548	0.311043	0.936838	0.306541	0.800898	0.0597382	0.204914	0.00334814	0.00305826	0.331574	0.142405	0.0841059	0.438976	0.0270622
EXOB2_G09	Cytochrome c oxidase subunit I-2	-0.242769	-0.0907015	-0.061365	-0.0389778	-0.532785	-0.246768	0.52846	0.522329	0.222009	0.259019	0.441893	0.187729	0.623335	0.812146	0.821283	0.0242584	0.0415505	0.0461829	0.122056	0.258322	0.227076	0.0294824
utu02b07	Cytochrome c oxidase subunit II	0.280193	-0.132168	-0.145366	0.333616	0.432931	0.530177	-1.0911	-0.247193	-1.0624	-1.24434	-1.26274	0.0673381	0.316428	0.122055	0.0730878	0.00174198	0.00260265	0.00041829	0.0546531	0.000459693	2.10846e-05	0.000139879
est02f05	Cytochrome c oxidase subunit III-4	-0.646	-0.201309	-0.183264	-0.333671	-0.193884	-0.28859						0.0133133	0.253378	0.136958	0.171447	0.185265	0.0128722
EXOB4_E08	Cytochrome c oxidase subunit VIIa-related	-1.45355	0.948656	0.194778	-0.405562	0.0493456	0.580461	0.249156	-0.432069	-0.159713	-0.280894	-0.542935	0.112602	0.0565215	0.275634	0.520036	0.925395	0.0215059	0.193406	0.0128715	0.299351	0.116998	0.0113576
est03a08	Cytochrome c-1	-0.869249	-0.69433	-1.69878	-0.74675	-0.436122	-0.944257	0.00667412	0.502522	0.0418599	0.668683	0.517459	0.167857	0.0583483	0.000626075	0.0845522	0.306543	0.0160526	0.966041	0.00907452	0.810609	0.000578564	0.0159208
HK0003_B03	Cytochrome c-2	-0.0113444	-0.108641	-0.55267	0.0123862	0.00527991	0.14358	0.35995	0.426183	0.432762	0.0698406	0.0894811	0.922344	0.693974	0.0258297	0.954507	0.981046	0.500542	0.0619174	0.0527189	0.07509	0.610334	0.678702
ENH2_C04	Cytochrome oxidase subunit III-1	-0.102377	0.0404992	-0.0401179	-0.147982	0.0492048	-0.407583	0.394153	0.902368	0.655536	0.471987	1.04736	0.370493	0.719503	0.785082	0.286253	0.670657	0.00682993	0.323671	0.0152606	0.0167562	0.026038	6.18276e-05
utu01g04	Cytochrome oxidase subunit III-2	-0.0768317	0.350564	0.254514	0.420652	0.727035	0.476164	1.32562	1.64266				0.426101	0.0226061	0.129033	0.011535	0.000778969	0.0108696	1	1
utu01h02	Cytochrome oxidase subunit III-3	-0.100996	0.0771491	-0.233907	0.683186	0.126709	-0.02958	-0.380099	-0.104363	-0.0506863	0.0724978	0.338451	0.42095	0.542971	0.0710502	0.25448	0.325969	0.583917	0.0455765	0.498508	0.752668	0.44213	0.0293746
CA360960	Cytochrome P450 1A1	0.646272	-0.367827	1.04318	-0.469345	-0.36798	0.198537	0.207974	0.0175412	0.208391	-0.294005	0.498048	0.0794086	0.501556	0.00410112	0.315314	0.374029	0.58411	0.288938	0.938737	0.422068	0.159955	0.0328965
CA370691	Cytochrome P450 27	-0.130423	0.83271	0.936584	0.800357	-0.527302	0.371539	0.201625	1.12669	0.0978338	-0.396073	-0.239637	0.835358	0.0346416	0.000834194	0.0285432	0.27622	0.160994	0.435691	1	0.76972	0.0840439	0.323868
HK0001_D09	Cytochrome P450 2F1	0.630051	-0.422987	-0.356429	-0.222821	0.247414	0.273185	0.634635	-0.145817	0.0764852	0.39402	0.358645	0.013437	0.242851	0.0462162	0.504288	0.335979	0.210754	0.00479615	0.351972	0.567079	0.0148225	0.0189939
CA387665	Cytochrome P450 2J2	1.58071	2.82323	1.0164	0.922388	2.00322	2.33435	-0.256664	1.07919	-0.0892415	0.125771	0.427737	0.0540395	0.00188723	0.0135429	0.313434	1	0.00252288	1	1	1	0.754699	0.452635
est04b10	Cytochrome P450 2K4-1	-0.191887	0.458208	1.29312	0.985573	0.817321	0.395085	-0.544918			0.125652	-0.373598	0.572059	0.0712324	0.000721627	0.00106555	0.027824	0.0613335	1			0.445674	0.162802
EXOB1_C10	Cytochrome P450 2K4-2	-0.742413	-0.75177	-0.0300629	-0.388947	-0.431575	-0.383103	0.0742958	0.297846	0.199366	0.0719825	-0.371875	0.0512733	0.0469036	0.877915	0.205754	0.0857036	0.0506169	0.586093	0.365862	0.382246	0.720604	0.27907
CA376069	Cytochrome P450 3A27	0.565039	1.58751	0.99855	1.45337	1.5147	1.38216	1.36968	1.74658	1.45096	0.283934	0.945987	0.130541	0.00611005	0.00116756	0.00254019	0.0177703	0.00292001	0.014682	1	0.0401224	0.18843	0.0264676
CA380101	Cytochrome p450 46A1	0.148164	-0.2811	1.32337	0.532013	0.987461	1.96402	-0.84727	-0.519408	-0.937934	-0.731025	-1.24882	0.682133	0.605956	0.000116165	0.168642	0.0217508	0.00261307	0.00548097	0.0263751	0.00372403	0.00274036	0.000213272
EST1-3A_H10	Cytohesin binding protein HE			1.91365		0.5469	-1.38879	0.373565	1.22255	0.737404	0.548656	0.241613			1		0.451805	1	0.401545	0.0671951	0.0364673	0.0412168	0.384078
utu04b06	Cytokeratin 17-1	1.27448	4.87011		1.98619	0.0844939	2.21489	0.607624	0.460092	0.693634	0.249951	0.517236	0.210164	1		1	1	1	0.0813864	0.185611	0.00742697	0.437992	0.00233978
utu04b11	Cytokeratin 17-2	2.97506	2.31291	1.24764	2.86234	2.37322	0.499284	-0.1714	0.0797842	0.23984	0.117407	0.424466	0.0145085	0.000565682	1	0.00876723	1	0.416819	0.3105	0.605398	0.167328	0.522275	0.0830544
utu04c06	Cytokeratin 17-3		2.69313		1.17753	0.0679084	0.829431	0.62803	-0.156618	-0.319333	0.386862	0.172226		0.0162493		1	1	1	0.00397212	0.102055	0.0647456	0.00604712	0.113397
Hete0002_F02	Cytokeratin 19	-0.0818869	-0.520295	-0.0808765	0.138312	0.347782	0.150715	-0.445906	-0.140313	-0.305785	0.086981	0.283724	0.751665	0.0649505	0.688885	0.703433	0.142574	0.390375	0.0151329	0.0928981	0.0380165	0.217269	0.0425113
est04b04	Cytokeratin 8	0.153165	-0.470227	0.59191	-0.133873	0.389569	0.528691				0.850817		0.386373	0.12391	0.01626	0.492268	0.142992	0.0211433				1
CA370601	Cytokine IK	0.109609	0.357574	0.460532	-0.0544973	1.13368	-0.351141	0.272274	0.207401	0.80375	0.366237	-0.184268	1	1	1	1	1	0.477873	0.175094	0.456654	0.000475379	0.0393897	0.57465
CA380426	Cytokine inducible SH2-containing protein 5	0.585352	0.863043	0.933693	0.70298	0.258455	0.549903	0.211449	0.112145	-0.129725	-0.417999	-0.28471	0.238018	0.00147042	0.000707649	0.0909249	0.468603	0.106469	0.335713	0.564025	0.534271	0.031416	0.142482
CA351746	Cytokine receptor common gamma chain	1.2658	-0.502057	0.317617	0.196696	-0.800743	-0.325158	-0.317194	-0.76021	-0.418307	-0.170882	-0.122187	1	0.512342	0.047413	0.684901	0.139878	0.265537	0.414546	1	0.421301	0.307735	0.6324
EXOB4_A01	Cytoplasmic dynein light chain	0.17921	-0.920982	1.22452	2.74259	0.95853	-0.0570954	-0.236309	-0.45028	-0.490127	-0.323487	-1.09668	1	1	1	1	1	0.934079	0.208459	0.0142394	0.0114382	0.0424084	0.00215207
CA359824	Cytoplasmic protein NCK2	-0.477947	0.13123	0.616621	0.504709	-0.0765042	0.589097	-0.110752	-0.436328	-0.481967	-0.522805	-0.197093	0.2122	0.770964	0.00524689	0.281297	0.881785	0.105562	0.417873	0.0357888	0.0205527	0.0133004	0.137655
EST1-3A_A01	Cytosolic nonspecific dipeptidase	-2.22395	-0.757031	-0.366547	-0.646369	0.008289	-0.0728943	-0.463938	-0.112864	-0.0367416	0.247241	0.18956	0.0109557	0.232947	0.202285	0.144696	0.980857	0.692686	1	1	1	1	1
CA371391	Cytosolic phospholipase A2 beta	0.932158	1.85834	0.836982	0.983747	1.70533	1.12224	0.362691	0.221045	0.402831	0.179718	0.0473261	0.109103	1	1	0.302273	0.0203566	0.0612107	0.224707	0.313549	0.0681263	0.418517	0.824341
HK0001_F02	D-3-phosphoglycerate dehydrogenase	0.270575	0.345621	-0.0399078	-0.00144068	-0.259433	-0.0576879	0.389737	0.100413	0.823477	0.355531	0.380627	0.441422	0.166118	0.834599	0.996835	0.407035	0.773282	0.120643	0.749363	0.0020783	0.072381	0.0378697
EXOB2_B11	D-dopachrome tautomerase	0.3523	-0.0816978	-0.532801	-0.391753	-0.420117	0.315386	0.5268	0.327541	0.654247	0.526428	0.27177	0.153958	0.796788	0.136776	0.23084	0.0198083	0.0571617	0.0154262	0.0745923	0.0011283	0.0239566	0.126354
CA353770	Death-associated protein 1	0.155943	0.859186	0.0833772	1.09585	-0.0821182	0.0246961	0.0862872	0.0958956	-0.0979754	-0.294369	-0.112145	0.641727	0.00289747	0.690208	0.00249847	0.788231	0.907354	0.587757	0.681926	0.556991	0.19349	0.653347
CA357899	Death-associated protein kinase 3	0.691677	-4.43065	0.0682464	-0.933719	-0.0514332	-0.561913	0.249948	0.230177	0.0143935	0.154286	0.0684016	1	1	0.746046	0.122766	0.89388	0.178537	0.16946	0.283287	0.942249	0.220015	0.69194
CA386553	Dedicator of cytokinesis protein 2	-0.162094	0.351852	0.488383	0.012391	-0.959832	0.258826	-0.216673	0.036496	-0.223569	-0.667886	-0.0613278	0.757048	0.28783	0.0536653	0.96494	0.0846506	0.475965	0.283235	0.855073	0.163603	0.0118484	0.764371
CA377672	Defender against cell death 1	-2.09334	-0.498747	-1.43651	-0.832948	-0.721467	-1.23811	0.112373	0.117922	-0.892939	0.193291	-0.24327	0.0446175	0.0363038	0.0026256	0.0492707	0.00895803	0.000572413	0.351434	0.357343	0.000208986	0.025823	0.202702
CA365100	Delta-6 fatty acid desaturase	0.618404	1.22288	0.57398	0.199689	0.536924	1.17949	0.832568	0.262446	0.232975	0.293756	0.352613	0.0591864	0.000187316	0.0167833	0.109809	0.00507405	0.000141928	0.020901	0.323329	0.289771	0.0323604	0.123948
CA358882	DeltaB	0.863276	1.01025	0.650829	0.719929	0.747478	-0.125759	0.743658	0.390254	0.435301	0.580778	-0.0136218	0.261834	0.0159405	0.0541788	0.0811081	0.168444	0.71773	0.00695036	0.156202	0.0741838	0.0115138	0.939588
est01f03	Deltex protein 1				0.114085	1.52719	-1.12686	-0.136089	0.263077	0.665287	0.517067	0.6852				1	1	1	0.54237	0.237022	0.0164081	0.017642	0.0418816
utu01d06	Deoxyribonuclease gamma precursor	0.711258	-1.02098	-0.709034	-1.31031	0.498586	-0.225534	0.644634	-0.181617	0.431208	-0.101968	-0.0348386	0.179845	0.0962342	0.0113573	0.0315343	0.339068	0.44305	0.138202	1	0.0744996	0.58922	0.888603
EXOB4_D01	Deoxyribonuclease II-1		-3.24482	-0.343808	-0.0473104	0.331463	0.201089	0.383025	0.0440611	0.34126	0.25247	0.127013		1	0.218913	1	0.562033	0.695288	0.0617263	0.800346	0.0503794	0.0179426	0.343049
CA360253	Deoxyribonuclease II-2	1.42406	0.215361	0.10465	0.89265	0.746571	0.51978	-0.228967	-0.246177	-0.263179	-0.540972	-0.25753	0.122252	0.7066	0.746038	0.129169	1	0.402403	0.255429	0.149176	0.182709	0.0130703	0.0369644
CA377300	Deoxyribonuclease I-like-1	-0.281266	0.337672	0.403795	-0.413766	-0.366019	-0.515277	-0.232544	-0.03738	-0.0523828	0.0629853	0.197162	0.469654	1	0.151527	0.298862	0.331278	0.228856	0.0381737	0.633894	0.442407	0.305379	0.213803
KVkm2_B04	Deoxyribonuclease I-like-2	0.78838	-0.135847	1.565	-0.894657	1.25957	1.01622	-0.47134	-1.33509	-0.423446	-0.201135	0.47315	1	0.861477	0.00210824	0.209358	0.00283893	0.00933467	0.0282473	0.0218575	0.108092	0.169203	0.00240338
CA359643	Derlin-1	-0.837698	-1.0282	-0.403221	-0.310646	-0.246527	-0.47286	0.162597	0.348028	0.27994	-0.393602	0.225321	0.221664	0.18421	0.0880685	0.385622	0.285285	0.0909139	0.341779	0.174748	0.115152	0.0528322	0.231677
est02b12	Dermatan-4-sulfotransferase-1-1	1.00313	0.732215	0.72315	0.670384	1.02252	1.16529	-0.174182	-0.300273	0.0570477	0.336458	0.437988	0.0482363	0.0764592	0.00876047	0.0300665	0.0247703	0.00126929	0.13937	0.500659	0.765357	0.0467729	0.0576097
HK0001_C01	Dermatan-4-sulfotransferase-1-2	-0.57955	-1.09164	-0.670816	-1.71515	-1.06702	-1.23237	0.927032	0.877465	0.849813	0.446783	0.435225	0.172877	0.014254	0.00995384	0.00668244	0.0944358	0.00117983	0.00160562	0.000451272	0.00193038	0.00395952	0.0179797
CA351948	Diacylglycerol kinase delta2	0.439656	0.633918	0.560378	0.63903	0.107664	0.668989	-0.69505	-0.344693	-0.730601	-0.648227	-0.361491	0.277233	0.0150155	0.00205164	0.031557	0.664858	0.00213075	0.00200743	0.0430119	0.00185787	0.00217242	0.0520713
CA360795	Dipeptidyl peptidase IV	0.229194	0.51493	0.701709	1.15643	0.0169187	-0.536374	-0.207239	0.0908819	-0.368826	-1.18168	-1.00543	0.772199	0.431822	0.0186077	0.0477661	0.968959	0.298629	0.289065	0.616304	0.1005	0.00194462	0.00250617
F_126	DNA fragmentation factor 40 kDa subunit
CR_11	DNA fragmentation factor alpha subunit
est01f01	DNA-binding protein inhibitor ID-1					0.586533	-0.240866	-0.455274	0.981831	0.8818	0.324366	0.87714					1	0.701841	0.0453249	0.00129195	0.00093163	0.103588	0.000172887
est01f12	DNA-directed RNA polymerase II 23 kDa polypeptide	1.42553	0.351729	-1.56426	-0.610006	0.0896077	-0.824115	0.405102	0.643171	0.584149	0.0908298	0.617453	1	1	1	0.454194	0.847943	0.214749	0.280001	1	0.00704768	0.745663	0.0171467
CA362998	DnaJ homolog, subfamily C, member 3	-0.941214	0.0140574	-2.33799	-0.558578	-1.6227	-1.65426	-0.637287	0.715625	-1.07195	-0.456138	-1.09911	0.0389042	0.94703	0.000974307	0.0839642	0.00561576	0.00321054	1	1	1	0.176035	0.109731
CA372784	DnaJ homolog subfamily A member 1	1.81651	3.3092	1.03866	1.61663	2.76239	0.624621	0.136371	0.0115388	0.432388	0.49539	0.542675	1	0.0139886	1	1	1	1	0.261387	0.951137	0.0173173	0.00496984	0.00165807
CA388407	DnaJ homolog subfamily A member 2	-0.169601	-0.358087	-0.642634	-0.0744623	0.0917737	-0.0701911	-0.477419	0.79665	0.659361	0.574823	0.910758	0.501761	0.107418	0.00955978	0.695724	0.662762	0.655719	0.173811	0.0214643	0.0185812	0.00200873	0.00058042
CA385591	DnaJ homolog subfamily B member 11 precursor	-4.42254	-0.184588	-2.49101	-0.847618	-1.64545	-2.15989					-0.31344	0.00226677	0.352758	9.89042e-05	0.00444965	0.000184503	1.5873e-05					1
CA355893	DnaJ homolog subfamily B member 2	-0.319598	-0.231756	0.46731	0.419371	0.283222	0.583818	-0.0525064	0.470771	0.796286	0.30354	1.08755	0.415683	0.500879	0.0654586	0.0803784	0.31747	0.0120209	0.769752	0.0222207	0.00220256	0.00926489	0.00135153
CA362476	DnaJ homolog subfamily B member 6	1.3497	1.27284		0.913276	2.34635	0.176357	-1.38835	0.981407		0.0992897	0.803582	0.195705	0.066641		0.142486	0.0434089	0.800838	1	1		1	0.139692
CA359311	DnaJ homolog subfamily C member 5	-2.275	-0.063238	1.54862	0.605277	0.352922	2.34383	0.671562	0.626013	0.593915	0.0144384	0.152474	0.0897794	0.936439	0.003525	0.442949	0.529484	0.0047306	0.107505	0.103533	0.0370504	0.95696	0.50453
HK0003_E06	DnaJ homolog subfamily C member 9	-0.40601	-0.582781	-0.561793	-1.08119	-1.2542	-1.12066	0.964984				0.499113	0.208734	0.023952	0.0154555	0.0280615	0.00811256	0.00670474	1				1
CA363852	Double stranded RNA adenosine deaminase RED2	0.412923	0.0684474	0.024426	-0.521923	-0.0446431	0.245836	0.000405403	-1.2286	-0.161618	-0.270582	0.351806	0.252173	0.858383	0.900522	0.0610597	0.892128	0.343471	0.999299	1	0.474503	0.113468	0.155381
CA346090	Double-strand break repair protein MRE11A	-1.42472	-0.418485	0.261859	-1.48792	-1.40468	0.218305	-0.0552903	-1.0181	-0.149879	0.0267633	0.107142	0.0764716	0.546518	0.382698	0.0296061	0.0541559	0.489411	0.860207	0.169163	0.387912	0.837503	0.55985
CA381440	Double-stranded RNA-specific adenosine deaminase			-0.840804	-1.14643	-0.620557	-0.670146	0.23995	0.573459	0.766816	0.101779	0.134022			0.0188766	0.0839138	0.206104	0.0380617	0.427404	1	0.145621	0.686973	0.649883
CA358202	Drebrin-like protein	0.284772	0.0960703	0.116908	0.423327	-0.331837	0.184404	-0.216333	-1.32245	-0.31618	0.122344	0.493936	0.4038	0.690061	0.546024	0.138336	0.262322	0.515365	0.314678	0.00498983	0.253009	0.259135	0.00148407
CA352520	D-type cyclin-interacting protein 1	-2.75309		0.143306	-1.27857	0.1772	0.415486			0.824874	-0.101438	-0.340849	1		0.68514	1	0.616272	0.230652			1	0.702275	0.197143
CA361232	Dual specificity protein phosphatase 5		0.814163	-0.224584	-0.520654	-1.15592	0.505398	-0.11146	-0.0296912	0.321649	0.382595	0.577399		1	0.456929	1	0.0937202	0.255159	0.525198	0.905231	0.189821	0.0388927	0.010584
EXOB1_D11	Dynein light chain 2, cytoplasmic			-1.43613	-0.663852	-1.46067	-0.829717	0.43738	0.374577	0.582916	0.165838	0.552281			0.00607561	0.281521	0.00925798	0.0238738	0.0207455	0.0235066	0.00470875	0.418984	0.00450491
EXOB2_D11	E3 ligase for inhibin receptor	0.433662	0.434105	0.485435	0.747397	0.264728	0.801477	0.522735	0.309353	-0.236384	0.411663	0.0115567	0.244369	0.203164	0.126449	0.0271756	0.372778	0.00975791	0.0651845	0.382779	0.459312	0.00938577	0.966139
CA378908	Early growth response protein 2	-1.11161		0.42986	0.0243888	-0.255806	-0.0553411	0.334884	0.480847	0.348319	0.304093	0.218486	1		1	1	0.681267	0.890419	0.0953336	0.0918285	0.0394108	0.0834213	0.247654
CA364561	E-box binding protein 1	-0.0622242	0.346752	0.348263	0.325008	-0.805996	0.827677	-0.0989592	0.588081	-0.407438	-1.33268	0.15539	0.881609	0.38082	0.192405	0.533093	0.072604	0.0411183	0.73744	0.18538	1	1	1
EST1-3A_F07	Echinoderm microtubule-associated protein-like 4	0.266695	-0.385976	-0.164711	0.902199	-0.683549	0.213953						1	0.521884	0.359968	0.0411861	0.329348	0.40675
CA358107	Ectonucleoside triphosphate diphosphohydrolase 1	-0.228197	0.909175	1.00357	0.96226	0.763163	1.30536	0.0162372	-0.17475	-0.0934002	-0.25779	-0.161801	0.520354	0.00479092	0.000451851	0.00353128	0.0100967	0.00197009	0.909764	0.211866	0.476819	0.129879	0.163538
est04d08	Ectonucleoside triphosphate diphosphohydrolase 6	0.986291	0.23631	0.527689	0.409278	-0.372222	-0.455162	0.478626	-0.175295	0.103058	0.124912	0.0808126	0.182121	0.53206	1	0.569013	0.47741	0.412092	0.0544342	0.27886	0.58635	0.43121	0.429492
est04a05	Ectonucleotide pyrophosphatase/phosphodiesterase 1	-0.140264	-0.107991	0.497895	0.577336	-0.695302	0.601327	-0.456504	-0.566885	-0.848894	0.00342277	0.0919216	1	0.793809	0.0859907	0.0980639	0.240752	0.153029	0.0260906	0.0140596	0.00876503	0.976225	0.492032
CA379751	Electron transfer flavoprotein-ubiquinone oxidoreductase	-0.388023		0.591141	-1.29522	-0.457699	1.24639	-0.376698	-0.113911	-0.305588	-0.275116	-0.198889	0.598222		0.111696	0.14751	0.27597	0.0075196	0.0242566	0.442161	0.133531	0.171426	0.128503
EXOB4_D04	ELMO domain containing 2	0.812457	-0.00323734	-0.292702	-0.736315	0.520409	0.00994096	-0.442553	0.0232892	-0.193877	-0.318144	-0.226418	1	1	0.343934	1	0.205144	0.977081	0.0787656	0.911481	0.443117	0.170166	0.391699
utu03a06	Elongation factor 1-alpha 2	0.415484	0.314919	0.00682505	0.630419	0.52456	0.296709	-0.235701	-0.820235	-0.653751	0.336561	-0.487554	0.00597883	0.0770289	0.958992	0.00602023	0.0243107	0.0264749	0.144665	0.00546339	0.0134616	0.0421145	0.0416455
EXOB4_E04	Elongation factor 1-beta	-0.277477	-0.741006	-0.217298	-1.14461	-0.532244	-0.0924615	-0.0381705	-0.564848	-0.203871	0.00563823	-0.440778	0.386719	0.105514	0.330226	0.0202347	0.07241	0.456977	0.84777	0.260184	0.397588	0.968287	0.0856702
HK0001_F04	Elongation factor 1-beta (EF-1-beta)		-1.19801	-0.450882	-0.538049	-1.57924	0.290882	-0.570348	-0.252635	-0.303418	-0.435397	-0.49422		1	1	1	1	0.615563	0.0886371	0.161688	0.213682	0.106154	0.0660492
utu01e09	Embryonic alpha-type globin2+collagen alpha 2(1)	0.220587	0.0618556	-0.02366	-0.189959	0.975269	0.328804	-0.00917096	0.043448	0.8517	0.150663	1.19873	0.550145	0.837835	0.885023	0.501896	0.0779051	0.145426	0.963192	0.811455	0.00837522	0.383824	0.000729281
est01f11	Endothelial leukocyte adhesion molecule 1	0.431803	0.202332	0.996209	0.635147	0.168197	0.540433	-0.198474	-1.12165	-0.761466	-0.109776	-0.357914	0.162814	0.382477	0.00313538	0.0166997	0.436595	0.00213059	0.508486	0.0196216	0.0158392	0.487262	0.0884926
CA356764	Engulfment and cell motility protein 1	-0.155379	0.679641	0.467925	0.503768	0.426766	0.524643	0.18456	0.519521	0.437665	-0.063789	0.337885	0.771403	0.171115	0.0301188	0.116322	0.166064	0.0599763	0.487406	0.142442	0.130219	0.698323	0.0879664
CA376437	Engulfment and cell motility protein 2	1.96948	1.19638	0.728868	0.812233	2.34468	0.337294	0.0620438	0.392964	0.129655	-1.01775	-0.858631	0.00717344	0.109736	0.00502868	0.233616	0.0547485	0.439082	0.751758	0.111506	0.485944	0.0053845	0.00441592
EST1-3A_F01	Ependymin I			-0.751166	-2.38337	-0.354274	-0.162203								0.0280861	0.0188593	0.421482	0.592584
EXOB2_D07	Ependymin related protein-1	0.216511	0.0638528	-0.373308	-0.34775	-0.144464	0.357117	0.440871	0.17741	0.473072	0.405285	0.320729	0.701694	0.873678	0.00769031	0.640061	0.63459	0.289432	0.0309004	0.310579	0.019742	0.0145068	0.0395886
est03h04	Epididymal secretory protein E1	-0.225647	-0.0167834	-0.597181	-0.690952	-0.332401	0.00716673	0.581514	0.617262	0.327321	0.501764	0.357962	0.326769	0.908882	0.00302401	0.165544	0.296796	0.957027	1	1	1	1	0.391601
CA376450	Epoxide hydrolase 1	-0.0195213	-0.19402	0.477634	0.972872	0.659085	0.733975	-0.986687	-1.20338	-1.41502	-0.165749	-0.75721	0.93048	0.703186	0.0313588	0.017806	0.0672573	0.0139404	0.00114178	0.00558382	0.000726248	0.314463	0.0232041
CA380185	ERO1-like protein alpha precursor		-1.95729	-0.350726	-2.0544	-1.05373	-0.323374	-0.116133	0.435142	-0.101705	-0.178056	0.0237453		1	0.301589	0.0404063	0.0520863	0.192503	1	1	1	1	0.944413
CA370123	Estradiol 17 beta-dehydrogenase 4	-1.03949	-1.11481	-0.120042	0.304339	-0.0374324	0.345299	0.407298	-0.0681251	0.260536	0.482843	0.175874	1	0.104863	0.340384	0.40649	0.883519	0.129827	0.0167166	0.676894	0.0795178	0.00592609	0.103608
CA361379	Estrogen receptor-1	-0.285511	-0.691458	0.955198	-0.461222	0.487118	1.77601						1	0.2737	0.00282898	0.332384	0.143864	0.00875185
CA383629	Estrogen receptor-2	-0.0946217	0.380108	0.782757	0.416245	-0.314765	0.251494	1.00269		0.265454	-0.232437	-0.0552556	0.842741	0.235	0.00743159	0.334791	0.517772	0.372487	0.18263		1	0.334721	0.822182
HK0001_D12	Estrogen-responsive B box protein	0.0436796	0.0920261	-0.561128	-0.032708	0.472821	-0.899266	-0.316877	0.290345	0.322055	-0.0883506	0.452432	0.848927	0.806563	0.0248997	0.94185	0.206393	0.057975	0.20117	0.294135	0.27492	0.74273	0.156288
EXOB1_C08	Eukaryotic initiation factor 4A-I	0.0226478		-2.22411	-2.56092	-0.631736	-0.773724	0.288161	0.148511	0.584407	0.552979	0.45551	1		0.00398861	0.0237979	0.221632	0.0106839	0.0590058	0.388494	0.00273474	0.00815259	0.0309399
EXOB3_D02	Eukaryotic translation elongation factor 1 alpha 1	-0.307508	-0.760323	-0.651421	-0.432505	-0.477753	-0.315759	-0.0169485	-0.0158401	0.229857	-0.0463312	-0.383141	0.153447	0.00287654	0.0118583	0.0157788	0.0354513	0.068032	0.931125	0.952293	0.27067	0.723612	0.0882654
Hete0002_B08	Eukaryotic translation elongation factor 1 alpha 3	0.24624	0.0297963	-0.272782	0.569861	0.392454	0.340395	0.287371	-0.100466	0.370881	0.22146	0.344724	0.163846	0.807118	0.0279351	0.00341864	0.0242071	0.00688724	0.0841907	0.259458	0.0301018	0.0995177	0.00424513
EXOB3_H10	Eukaryotic translation initiation factor 2 subunit 1		-0.854782	0.724131	-0.742514	0.628689	-0.898702	-0.30965	-0.686786	-0.404865	-0.251738	-0.169841		1	1	0.518079	0.275582	0.222033	0.269232	0.0370522	0.0498368	0.0909122	0.318312
est03d06	Eukaryotic translation initiation factor 2 subunit 2	-0.780773	-0.768689	-1.55339	-1.08566	-0.993445	-1.13368	6.32886			0.135728	0.875094	0.00750812	0.00106687	9.84618e-05	0.000356722	0.000241717	6.67988e-05	1			0.829775	0.0669854
EXOB1_E03	Eukaryotic translation initiation factor 3 subunit 5	-1.19024	-1.82793	-1.56399	-1.46602	-0.458911	-0.0123998	0.212363	0.160578	0.261959	0.37223	0.393635	0.0424355	1	0.00275058	0.0127646	0.11147	0.932875	0.344989	0.242003	0.27696	0.0506757	0.111686
EXOB1_E08	Eukaryotic translation initiation factor 3 subunit 6-1	0.300939	0.373579	-0.196073	-1.40059	0.153254	-0.265188	-0.0975499	0.75646	1.6155	0.0503386	1.02851	0.597028	1	0.471497	0.046749	0.738333	0.375023	0.631266	0.00548391	0.000231669	0.682863	0.000419428
HK0003_A04	Eukaryotic translation initiation factor 3 subunit 6-2	-0.387731	-0.639666	-0.864527	-1.03118	-0.586114	-0.811761	0.266437	-1.08483	-0.596614	1.46277	-0.820441	0.20492	0.0203081	0.0067224	0.00791925	0.0331787	0.00425419	0.145577	0.0113994	0.0265152	0.000212383	0.0262009
HK0001_C05	Eukaryotic translation initiation factor 5	-1.97377	0.00394788	-0.871497	-0.289812	-1.07529	-0.75743	0.775395	1.57466	0.722734	0.665796		1	0.990181	0.0229455	0.562009	0.032203	0.114614	1	1	1	1
EXOB3_E07	F-actin capping protein alpha-1 subunit		-1.29557	-1.42802	-3.31367	-1.18556	-1.49663	-0.210065	0.206193	-0.338023	0.475922	-0.708782		1	0.000895636	1	0.0951953	0.0178289	0.322321	0.230811	0.0953048	0.0133964	0.0117885
EXOB3_G08	Fatty acid-binding protein-1	0.302715	1.64626	0.930075	1.45897	0.840018	2.02976	0.194882	0.875463	1.25705	0.811539	1.28601	0.554476	0.00303373	0.000800792	0.00249218	0.0499863	8.00202e-05	0.495561	0.00152159	0.000430017	0.00212752	8.32129e-05
Hete0002_D05	Fatty acid-binding protein-2	-0.153524	-0.437993	0.604074	0.0118672	0.240982	0.188377	-0.38924	0.0625583	0.00523379	-0.17889	-0.0153807	0.324964	0.00185253	0.00207065	0.91014	0.0227124	0.170284	0.272543	0.814185	0.972963	0.474993	0.913132
est03f04	F-box/WD-repeat protein 11	-0.998344	0.427599	0.412629	-0.0795164	0.420829	-0.840861						0.285456	0.307185	0.0104281	0.916754	0.22374	0.0801041
EXOB4_F12	F-box/WD-repeat protein 5	-1.4716	-0.132877	0.167934	-0.870385	-0.169806	0.273715	0.413032	0.137933	0.337172	0.308589	-0.171335	1	0.785717	0.523836	0.259737	0.645821	0.466848	0.00550212	0.281297	0.00806875	0.0627503	0.407547
CA348053	Ferritin H-3	0.333182	-0.537631	0.177501	0.054828	-0.357589	-0.0104617	0.115995	0.32721	-0.0108753	-0.606254	-0.0167645	0.310219	0.123702	0.418557	0.818448	0.307313	0.967622	0.517361	0.103423	0.910392	0.00993568	0.885034
est04c05	Ferritin heavy chain-1	-1.17426	-1.27506	-0.440161	-0.954836	-0.855099	-0.823044	0.212959			-0.380981		0.000436427	0.000516708	0.0159165	0.00166656	0.000453897	0.000304086	1			1
est04c07	Ferritin heavy chain-2	-1.02985	-1.06047	-0.12353	-0.804003	-0.757813	-0.710944	0.205108	-1.00932	-0.99232	0.0856828	-0.458957	0.00182309	0.000271509	0.42433	0.00616222	0.00411496	0.00630808	0.275076	0.000451651	0.00138667	0.474307	0.0117178
est02a02	Fibrillarin	-1.70541	-0.779734	-1.47411	-0.61954	0.309367	0.150054	-0.430034	-0.743613	-0.542055	0.0203375	-0.139165	1	0.143067	0.0112909	0.109079	0.169686	0.362557	0.153468	0.0304001	0.0294887	0.874431	0.357132
CA381721	Fibroblast growth factor receptor 2	0.102309	0.31339	0.0971944	0.162682	-0.759977	-0.610057	-0.370266	0.4763	0.141556	-0.480767	-0.528851	0.75929	0.126848	0.435439	0.563026	0.0423188	0.0352526	0.119404	0.0261458	0.39256	0.0973493	0.0191768
CA350624	Fibroblast growth factor-20	1.04521	0.837429	1.30901	1.2089	0.377669	0.725624						0.0137035	0.00672761	0.00105164	0.000313382	0.0548646	0.00246366
CA360649	Fibromodulin	-0.737017	0.500073	0.91514	0.741958	0.735935	0.982211	-0.875537	-0.349237	-1.21695	-0.400227	-1.26692	0.439384	0.353437	0.00774156	0.0966064	0.0761727	0.00766252	0.0525129	1	0.1386	0.043376	0.00496926
CA378743	Fibronectin precursor	0.506973	1.45348	1.55068	1.52066	1.47578	1.56798	0.519328	-0.366944	0.344046	0.494749	0.368672	0.248268	0.0015994	0.00227467	0.00706085	4.27272e-05	0.000258629	0.0736998	0.257551	0.0668795	0.0299969	0.0270444
CA382877	Fibronectin receptor beta	-0.100907	-0.0223088	0.0539517	0.572633	0.224532	-1.0718	-0.573158	-0.179637	-0.494836	-0.0570567	-0.529226	1	0.964473	0.833516	0.412943	0.662733	0.12438	0.00608211	0.443557	0.0233317	0.643971	0.00832091
utu04d03	Fish-egg lectin	2.27524	2.00896	1.71762	3.1126	0.412206		-0.0255856	0.382691	0.12708	0.27931	0.35038	0.00646402	0.114287	1	0.0352567	1		0.910847	0.0382253	0.53281	0.146918	0.0928397
CA365040	FKBP12-rapamycin complex-associated protein		-0.71357	0.409324	-0.152156	-0.283689	-0.108924	-0.306454	-0.697002	-0.85292	-1.05975	-1.25989		1	0.178249	1	0.555345	0.843707	0.148111	0.009904	0.00338915	0.00066471	0.00143034
HK0003_B05	FLJ14655	-0.202122	-0.291226	-0.769443	-0.359023	-0.344384	-0.103675	1.15571	0.934477	0.733723	0.134668	0.401896	0.312169	0.213969	0.00266191	0.137979	0.180819	0.616896	0.00413706	0.0194792	0.0199336	0.664248	0.0746128
CA354220	FLJ21439 protein	0.125645	2.0146	0.590798	0.758937	1.67655	0.407112						0.754239	0.0052319	0.0157069	0.171453	0.0246974	0.457509
est01e11	Forkhead box protein F1		0.264014		-0.827801	0.203575	0.163321	0.0880464	-0.751612	-0.563042	-0.958761	-0.817101		1		1	0.589455	0.72482	0.588124	0.0533239	0.0697098	0.0119604	0.0316199
CA367914	Forkhead box protein O3A		-1.22398	-0.0624714	-2.35072	-0.0318454	-0.306468		2.16395		0.530571	1.16963		1	1	1	0.937734	0.474181		1		1	0.0251487
CA358887	FRG1 protein		-2.96562	1.55625	-2.35333	-0.502674	0.0719743	0.075317	-0.394655	0.693192	0.57307	-0.291608		1	1	1	0.369788	0.865804	0.628802	0.137863	0.00454748	0.00827129	0.152924
CA363645	Frizzled 8 precursor	0.489738	-0.554657	0.448807	0.188251	1.18991	0.443675	0.488166	-0.0356815	0.513771	0.289309	0.399805	0.384471	0.343103	0.128612	0.778183	0.0716046	0.194306	0.0366004	0.895218	0.0383595	0.0472629	0.0434878
EXOB4_H04	Fructose-1,6-bisphosphatase isozyme 2	-0.770028	-1.04607	-0.665624	-1.4165	-1.01128	-1.05321	0.162459	-0.110189	1.14875	0.00349021	0.135662	0.122297	0.022671	0.0109051	0.01816	0.0191958	0.0090513	0.647074	1	0.257059	0.985865	0.557832
HK0002_G04	Fructose-bisphosphate aldolase A	0.785577	0.923196	0.573838	0.695542	0.337084	0.962034	0.307262	0.299224	0.592533	0.607594	0.263503	0.0139155	0.00138994	0.0132799	0.00204299	0.0861573	0.00144684	0.452097	0.537956	0.0654823	0.103268	0.178112
HK0001_A10	Full-length cDNA clone CS0DC006YH13 of Neuroblastoma of Homo sapiens	0.126778	0.104086	-0.135067	-0.00663104	-0.282314	-0.0778377	0.810039	1.18559	0.890584	0.509944	0.592021	0.685669	0.682118	0.630803	0.984127	0.357186	0.69823	0.0344056	0.0133344	0.0759342	0.130037	0.0133558
HK0001_A11	Fumarate hydratase, mitochondrial precursor	-0.611212	-0.353801	-0.186698	-0.247401	-0.212739	-0.757865	1.0523	1.24035	1.34527	0.381088	0.806742	0.381308	0.5696	0.578349	0.545502	0.691438	0.0719604	0.0187194	0.0124135	0.00698371	0.0685591	0.00974508
CA367667	FYVE finger-containing phosphoinositide kinase	-3.50045			-2.43232	-0.264859	-0.201386	0.201504	1.01295	0.981438	0.714486	1.01354	1			1	0.359377	0.624354	0.420415	0.00149738	0.0011387	0.00247793	0.00479484
CA369064	G1/S-specific cyclin D1	4.07132			0.139092	1.8984	2.36761	0.525003	0.0371093	0.192349	0.330867	0.290926	1			1	0.0508123	0.0372373	0.0282842	0.818785	0.210859	0.0616964	0.098847
CA384134	G1/S-specific cyclin D2	-2.48679	-3.30445	-1.17041	-2.33427	-2.30232	-2.63393	0.299077	0.306473	-0.117347	0.367748	-0.221601	0.0048593	0.00119352	0.000604023	0.00115008	0.0019042	0.000212245	0.29343	0.2417	0.777952	0.0438513	0.305637
EXOB3_C10	G1/S-specific cyclin E1			0.846316		-1.74376	-1.59904	0.333465	0.910515	0.625749	0.369332	0.455729			1		0.102792	0.0505954	0.202604	0.00740464	0.0342353	0.137881	0.0674157
CA360187	G2/mitotic-specific cyclin B1	0.447561	0.473174	0.02911	1.15875	1.61426	0.529704	-0.0225251	0.751791	0.417601	-0.0746048	0.0814309	0.191394	0.455609	0.936502	0.198086	0.0793602	0.246263	0.962919	0.0473113	0.181973	0.6143	0.734891
CA383222	G2/mitotic-specific cyclin B2			-1.36355	-1.25511	-0.455171	-0.954053	1.81262		1.79008		0.824703			1	1	0.327611	0.0397311	1		1		1
CA344100	Galectin like 1 (VRG1-1)	-0.440518	-0.683444	-0.741848	-0.879964	-0.288869	-1.46396	0.331522	0.100462	0.313122	-0.178972	-0.380437	0.246701	0.0568017	0.012175	0.0726161	0.495647	0.00311465	0.178634	0.286538	0.127557	0.105428	0.0298238
CA379576	Galectin like 2 (VRG 3)	-0.795408	-1.8765	-0.201005	-0.324279	-2.38533	-0.308656	-0.860185	-0.580539	-0.768105	-1.31497	-1.33921	0.236489	0.0568192	0.428821	0.225213	0.00875798	0.235514	0.00235238	0.0310165	0.00197545	4.01729e-05	0.000671547
EXOB4_C05	Galectin-1	-2.34097	-2.6128	0.109997	-2.00054	-1.47196	-0.208887	0.16419	0.0220155	0.431791	-0.0613375	0.109489	1	1	0.66026	0.0303592	0.112469	0.58074	0.436972	0.943244	0.117754	0.692931	0.560849
CA357761	Galectin-3	-0.852517	-2.87801	-1.1267	-1.82082	-0.803919	-1.11032	0.383312	0.271105	-0.0148547	0.288918	0.232653	0.0514459	0.00851351	0.000290705	0.0112876	0.0136716	0.00525447	0.0121752	0.102012	0.936236	0.0290141	0.110307
est01h03	Galectin-3 binding protein (VRG4)		-0.594519	-0.123884	-1.96237	0.129487	0.454537	-1.23073		-0.389907	-0.133812	-0.640597		1	0.714441	1	0.78334	0.119115	1		0.283049	0.490021	0.0343442
EXOB4_G02	Galectin-9 (VHSV-induced protein)-2	-0.459021	-1.62252	-0.659187	-1.42331	-0.643188	-0.416583	-0.166249	-0.0705308	0.28644	-0.203565	0.047874	0.414843	0.0158866	0.0725667	0.065671	0.0368054	0.161841	0.356499	1	0.311519	0.0504151	0.74331
est04b11	Galectin-9 (VRG1-2)	-0.409098	-2.3372	-0.530017	-0.482918	-1.49078	-2.0742	-0.827814		0.309162	-0.056996	-0.388434	1	1	0.133152	0.403908	0.0209855	0.0181426	1		1	0.70167	0.0453798
HK0001_C08	Galectin-9 (VRG1-3)	-1.11113	-0.0880916	-2.00113	-2.55971	-2.31505	-1.26984	0.148369	0.55174	0.621673	-0.144311	0.398298	1	0.90971	0.00986445	1	0.0876301	0.0126461	0.224088	0.0152286	0.00787024	0.171542	0.0716447
utu01b05	Gamma crystallin B-1	-0.386765	-0.665013	-1.04536	-1.18871	-0.256032	-0.756907		3.55187				0.217368	0.00662756	0.0019965	0.00390641	0.461275	0.00958565		1
utu02f03	Gamma crystallin B-2	3.03871	1.97291	-0.162677	2.37272	0.640644	0.217613	-0.816003	-0.273762	-0.741323	0.126735	-0.232435	0.0119356	0.0246302	1	0.0151474	1	1	0.000582183	0.0124159	0.00209332	0.482036	0.141458
utu02d11	Gamma crystallin C	0.265643	1.65945		0.745144	2.33214	0.261404	-0.859234	-0.641787	-0.679385	-0.35264	-0.621611	1	0.0995422		1	0.044688	1	0.081996	0.0524593	0.0368065	0.0895326	0.0204873
CA362806	Gamma-interferon inducible lysosomal thiol reductase	-0.940523	-0.6137	-0.749718	-1.2206	-0.925752	-0.646806	-1.20474	-1.54586	-0.624288	-0.265282	0.279812	0.0784811	0.100338	0.00440252	0.0285943	0.0861637	0.0625607	0.0238664	0.00839712	0.0314292	0.122884	0.144626
utu03b11	Gamma-secretase subunit PEN-2	1.08937	-0.249853	-0.267514	1.18354	2.01311	0.662049	0.20513	1.95873	1.70854	0.634018	1.30671	0.0619244	0.717562	0.527583	0.0247433	0.0185654	0.153989	0.518887	0.00143497	0.000348702	0.0140963	0.000105081
est02e01	Gamma-synuclein	-0.306546		0.215998	0.022133	-0.213731	-0.185389	-0.162881	-1.62413	-1.52656	1.78359	-1.19936	1		0.442626	0.943062	0.668718	0.586439	0.422283	0.000866506	0.00163856	1.76418e-05	0.00432462
est02a09	Gap junction alpha-3 protein	-0.931283	-1.35479	-1.22883	-1.31443	-0.543308	-0.389941	0.488299	0.25812	0.628544	0.559595	0.555564	0.0362808	0.00701457	0.00372751	0.0157388	0.0279521	0.0410115	0.180791	1	0.153858	0.0539219	0.123297
est01c07	Gap junction beta-1 protein		-1.16196	-0.275358	-1.18637	-0.127393	-1.31514	0.0609373	0.199515	-0.993776	-0.216335	-0.507716		1	1	1	0.806865	0.0417424	1	0.729883	1	0.452681	0.153011
KVkm2_A01	GAPDH chimera	0.109595	0.344183	2.07286	0.569306	1.14713	1.13757	-0.114107	0.453135	1.18429	0.53455	1.08924	0.750449	0.264012	1.37259e-05	0.026094	0.000226221	0.000209943	0.324473	0.108897	0.000313794	0.00301832	9.78523e-05
HK0001_H08	Gastrointestinal glutathione peroxidase 2	0.730972	0.462245	-0.396769	-0.0365195	1.00717	-1.11253	-0.788808	-0.19317	-0.399544	-0.768553	-0.773463	0.269051	0.484788	0.0382543	0.932153	0.095409	0.0795855	0.0026934	0.305154	0.102893	0.00141667	0.00975654
EXOB4_C12	Gastrulation specific protein G12	-2.33704			1.05607	1.8168	0.253256	0.982197	1.14491	1.39083	0.444403	0.674127	1			1	0.00869581	0.660189	0.00302149	0.00110551	0.000589374	0.0136609	0.000218114
CA382844	GDP-L-fucose synthetase	-1.82556	-1.7339	0.242155	-0.444953	-0.0705264	0.146842	0.200805			0.51774	0.869528	1	0.0729161	0.110254	0.369411	0.8397	0.79332	1			1	1
CA368198	GDP-mannose 4,6 dehydratase	-0.685316	0.432155	-0.272181	0.247908	-0.313349	0.426474	-0.176614	0.0855763	0.0850079	0.182321	0.300592	0.236549	0.314283	0.405106	0.394697	0.609723	0.429653	0.316465	0.586167	0.624976	0.182273	0.067685
est04c04	Glioma pathogenesis-related protein 1	-1.05701	1.04759	0.447962	0.123608	0.660433	0.312077	0.700557		1.34756	0.740551	2.09678	0.241195	1	1	1	0.160768	0.370001	1		0.020569	0.0103475	0.00191508
CA362787	Glomulin	-0.041625	-0.561117	-0.701202	-0.782448	-0.709685	-0.413832	0.489699	0.341253	0.320926	-0.562564	0.335157	0.93078	0.255208	0.0495095	0.13327	0.267696	0.306668	0.062621	0.241537	0.231617	0.0400362	0.0695722
EXOB2_H11	Glucose-6-phosphatase	0.474424	0.749038	0.175145	0.975513	-0.406315	0.508537	0.606497	0.977447	0.762843	0.429195	0.353519	0.308565	0.0753566	0.309174	0.0159157	0.292048	0.00668545	0.0525502	0.0814303	0.00775614	0.300375	0.125337
CA371363	Glucose-6-phosphate isomerase-1	-1.05235	-0.727258	-1.86386	-0.845278	-0.740943	-0.562952	0.629337	0.0833658	0.298063	0.102368	-0.193164	0.15806	0.0657696	0.00423521	0.0957491	0.0202193	0.0313571	0.204614	1	0.218166	0.607102	0.296694
EXOB3_H05	Glucose-6-phosphate isomerase-2	-1.25145	-0.410215	-0.632436	-1.41366	-1.14612	-0.786822	-0.0432817	-0.139036	-0.187102	-0.26581	-0.478046	0.0469567	0.115181	0.0714354	0.004129	0.00174411	0.00249366	0.741634	0.638838	0.369178	0.215508	0.0623708
CA369000	Glutathione peroxidase 1	-1.11455	-1.1983	-1.12987	-1.08819	-0.44202	-0.962412	0.651108	0.0761527	0.253414	-0.338009	0.134254	0.111069	0.135025	0.00365062	0.0540063	0.208667	0.00678603	0.16825	0.815985	0.561428	0.415141	0.758555
CA344428	Glutathione peroxidase 4	-1.06979	-0.689011	-0.729157	-1.23191	-1.26577	-0.786177	0.0316973	0.0117135	0.0763306	-0.0486951	-0.220269	0.0323375	0.0610788	0.0220198	0.0386758	0.000652188	0.013335	0.934344	1	0.623578	0.785421	0.278589
CA382134	Glutathione peroxidase 7	0.958758	0.109864	0.977927	1.08859	1.12025	1.15686	0.636355			-0.315124	-0.20608	0.0362865	0.805957	0.0122329	0.00798241	0.00244225	0.012067	1			1	1
est04e05	Glutathione peroxidase-gastrointestinal	-2.17934	-2.16771	-2.10954	-3.41306	-2.71634	-2.64943	-0.197882					0.00370074	0.00204267	2.12143e-05	0.000134131	0.000686359	8.81045e-05	1
CA352456	Glutathione reductase, mitochondrial-2	0.70662	-0.526337	0.230792	0.0457477	-0.221506	-0.35899			0.136131	-0.386178		0.275699	0.203175	0.232488	0.910319	0.632375	0.246274			1	1
utu02f10	Glutathione S-transferase P-1	3.23684	3.58009	1.68999	1.49954	2.36859	2.93653	-0.319679	-1.55879	-1.72334	-0.858324	-1.99396	1	0.00418145	1	1	0.0866394	0.00373434	0.0164828	0.000511059	0.000569223	0.000341044	5.13499e-05
utu02h08	Glutathione S-transferase P-2	0.538013	2.35607	0.714521	1.05364	0.570803	0.261965	0.494668		0.904584	-0.193773	1.03036	0.392774	0.00331144	0.106134	0.063095	0.35601	0.501759	1		1	1	1
CA361754	Glutathione S-transferase theta 1	-0.606636	-0.902506	-0.511038	-0.381643	-0.109167	-0.0614641	0.665143	0.314961	0.630198	0.633512	0.482575	0.061913	0.0248603	0.0281357	0.388757	0.626066	0.655872	0.0110943	0.0743184	0.00189224	0.00356459	0.00263619
est01e05	Glutathione S-transferase, mitochondrial	0.460642	-1.24588	0.843679	1.28996	1.58836	1.55671	-0.115931	0.534121	0.297772	0.263976	0.180377	0.373698	0.29962	0.0046425	0.00853116	0.0111703	0.00175056	0.783404	0.0970713	0.17345	0.244312	0.497951
EXOB3_C04	Glyceraldehyde-3-phosphate dehydrogenase-1	-0.257474	-0.55588	0.0307065	-0.642427	-0.694226	-0.844444	-0.0965918	0.491467	0.363861	0.165392	-0.774088	0.460375	0.0416212	0.925403	0.159642	0.0529829	0.0168737	0.60582	0.202849	0.250834	0.623734	0.0065683
KVkm2_E02	Glyceraldehyde-3-phosphate dehydrogenase-2	0.212593	0.536697	1.88533	0.491468	1.07728	1.02713	0.513187	0.12741	0.251128	0.630349	0.685545	0.525906	0.0562	2.81346e-05	0.152357	0.000588261	0.000560641	0.0213619	0.501871	0.105165	0.00591977	0.00384271
utu02a10	Glyceraldehyde-3-phosphate dehydrogenase-3	0.405773	0.520979	1.54015	0.501084	1.06408	1.01363	-0.996502	-0.458094	-0.938566	-1.16612	-1.02937	0.0920738	0.0275607	0.000186818	0.0536096	0.000362404	0.000122582	0.00147877	0.0180516	0.00084804	0.000129337	0.00107772
utu03c12	Glyceraldehyde-3-phosphate dehydrogenase-4	0.316171	0.327934	1.6336	0.297368	0.650185	0.970506	1.51791		-0.5762	-0.0855914	0.0779163	0.205963	0.126098	0.000145237	0.309057	0.0241909	0.00465839	1		1	0.650348	0.737045
utu03d10	Glyceraldehyde-3-phosphate dehydrogenase-5	0.15158	0.110627	1.03748	0.123473	0.539139	0.802063	-0.588335	-0.162768	-0.38654	-0.518738	-0.771206	0.594886	0.475202	0.00167337	0.51982	0.0669766	0.00539126	0.00706443	0.248797	0.017824	0.0227359	0.00567584
EST1-3A_D08	Glyceraldehyde-3-phosphate dehydrogenase-6	-1.82533	-2.63488	0.619082	-0.884054	-0.183975	0.275256						1	0.0063976	0.0458196	0.038467	0.472337	0.213235
utu02g04	Glycogen phosphorylase-1	0.336277	-0.411123	0.119468	0.381402	-0.0192821	-0.024224	0.386605	0.0249002	0.127358	-0.0181849	0.080312	0.419145	0.496158	0.754363	0.436089	0.957746	0.912741	0.0705352	0.760763	0.478222	0.862779	0.382551
utu02g07	Glycogen phosphorylase-2	0.671537	-0.328473	0.209826	1.13579	0.319339	0.349533	-0.898102	-0.710492	-0.0686478	0.282274	0.21735	0.200701	0.460962	0.703909	0.0141991	0.510894	0.280687	0.0198553	0.0713588	0.582279	0.048648	0.0688928
EXOB4_F08	Glyoxylate reductase/hydroxypyruvate reductase		-0.342532	0.60173	-2.66555	0.444645	-0.0370035	-0.0336475	1.06695	1.49732	0.998022	1.36895		1	0.284445	1	0.446456	0.939465	0.844137	0.00147272	0.000265744	0.000684698	0.000450138
CA350788	Goodpasture antigen-binding protein	0.600065	-0.0888302	-0.156768	0.279175	0.0540068	0.388991	-0.20009	0.151026	0.0551833	-0.607835	0.0986877	0.0905702	0.623751	0.468976	0.438189	0.852481	0.13025	0.213103	0.421033	0.651817	0.00358803	0.234092
EST1-3A_G08	Granule cell differentiation protein (myotrophin)	0.41991	1.40456	-0.00878668	0.461536	2.11396	1.16022						0.641218	0.0858315	0.976751	0.547463	0.0130528	0.0190745
CA385270	Granulins	0.0953483	0.912149	0.982421	0.580353	0.218393	-0.383162	-0.670675	-0.688952	-0.750846	-0.532422	-0.470622	0.799398	0.129401	0.0133692	0.223112	0.656381	0.418266	0.0090451	0.00167792	0.00127575	0.0249493	0.0183987
CA353121	GRB2-related adaptor protein 2	0.175685	1.27008	1.06634	0.0831096	0.0291282	0.234727		0.502049	0.122804	-0.434038	-0.412861	0.48466	0.0011931	0.00422546	0.818908	0.90306	0.347759		1	1	0.225337	0.0493553
est01d01	Growth arrest and DNA-damage-inducible GADD45 alpha-1	0.832962		-0.547635	-2.45729	-2.46483	-1.91745	0.0246813	-0.200538	-0.342317	-0.221893	-0.306502	1		0.118878	1	0.0372072	0.0300112	0.892929	0.352986	0.154373	0.0952859	0.0823678
CA369202	Growth arrest and DNA-damage-inducible GADD45 beta	-1.49307	-0.57829	-0.616214	0.0295044	-0.828153	-0.46614	-0.400211	-0.171255	0.29639	-0.345948	-0.0431062	0.0391386	0.0876264	0.0322006	0.910576	0.0290009	0.127033	0.230164	1	1	0.177489	0.824073
CA377007	Growth arrest and DNA-damage-inducible GADD45 gamma-1	-4.10855	-1.64703	-1.44667	-1.28069	-1.27609	-0.816117	-0.180155	-0.185854	-0.0986144	-0.239351	-0.0253762	1	1	0.000794282	0.00294244	0.0342033	0.00959702	0.25026	0.355246	0.5655	0.0933099	0.825498
CA344577	Growth arrest and DNA-damage-inducible GADD45 gamma-2	-0.0610868	1.20106	-0.226983	1.15939	0.411487	1.41749	0.200257		-1.22652	-0.140793	-0.355943	0.942023	0.108746	1	0.009722	0.49588	0.0303925	0.64256		1	0.531745	0.137206
CA351992	Growth arrest and DNA-damage-inducible protein alpha-2				-0.593399	-2.07804	-1.44516	0.0412477	-0.291176	-0.473739	0.137024	0.0346889				1	0.0166739	0.0125562	0.787125	0.255198	0.0739476	0.375253	0.836933
CA365931	Growth arrest specific 6	0.628559	1.01656	0.68444	0.624741	0.123174	0.537912	1.90245	3.14552	1.48			0.177208	0.00976193	0.0366556	0.119002	0.842868	0.0394874	1	1	1
est02d12	Growth hormone inducible transmembrane-1	-0.851312	-1.06275	-0.74648	-1.16634	-0.933475	-0.474814	0.800453	1.03147	-0.102608	1.29283	-0.273499	0.245148	1	0.0096403	0.0225592	0.125877	0.0549555	0.159776	0.0272759	0.795395	0.00323335	0.399411
Hete0002_G09	Growth hormone inducible transmembrane-2	-0.321043	0.0254414	0.111496	0.280782	-0.214764	0.388675	-0.543928	0.787275	0.377903	-0.270793	0.451173	0.335493	0.912174	0.64874	0.383313	0.535575	0.134256	0.1785	0.0104764	0.38884	0.35819	0.0355998
CA347646	GrpE protein homolog 1, mitochondrial precursor	-0.462121	-0.575117	-0.181078	0.045649	-0.083698	0.051009	-0.324037	0.031247	-0.0665136	-0.805215	-0.32497	0.259753	0.0756421	0.169771	0.810728	0.695502	0.766505	0.457707	0.951418	0.722569	0.0984673	0.131599
est04f02	GTP cyclohydrolase I feedback regulatory protein	0.420661	-0.481766	0.77966	-0.323715	1.35485	0.57571		0.922094		0.310091	0.185351	0.35751	0.495313	0.0170949	0.542885	0.0199451	0.149009		1		0.325741	0.357024
CA371511	GTP-binding protein GEM	0.205191	-0.0561407	0.694674	0.652903	-0.689731	0.770189	-0.454436	-0.0341022	-1.3893	-0.92808	-0.430709	0.616864	0.883163	0.00249773	0.0313939	0.134292	0.0384646	0.0514788	0.676535	0.000207155	0.00524817	0.0408366
CA356454	Guanine nucleotide exchange factor	-0.551389	-1.80175	-0.771095	-0.783047	-0.944122	-1.11843	-0.518383	0.126259	-0.199168	0.0666273	-0.19214	0.12331	0.0393875	0.0119987	0.136225	0.0559499	0.00994815	0.509703	1	0.587166	0.795381	0.522706
CA351392	Guanine nucleotide exchange factor DBS	0.274997	0.993481	0.725555	0.747073	0.60179	0.781246	0.380704	0.104165	-0.0599423	0.187099	-0.16384	0.439363	0.00301958	0.0158756	0.0209583	0.00863347	0.0236091	1	1	0.84579	0.314205	0.275346
KVkm2_G09	Guanine nucleotide-binding protein beta subunit 2-like 1	0.683662	0.155139	0.10113	0.489973	0.103869	0.403461	-0.464855	-1.27543	-0.899081	0.132656	0.295839	0.0168798	0.573646	0.641057	0.049776	0.808021	0.0603008	0.314048	0.0400966	0.0524067	0.29231	0.0358596
est01d12	Guanine nucleotide-binding protein G(I)/G(S)/G(T) beta subunit 1	-1.43676	-5.03844	-0.534413	-0.244264	-0.503538	0.262782	-0.0739967	-0.41443	-0.0332484	0.0773951	-0.0940305	1	1	1	1	0.467848	0.36514	0.763452	0.335077	0.872405	0.535888	0.619662
CA362302	Guanylate-binding protein	-0.0642	-0.479993	0.998313	-0.0329394	-0.766026	-0.241899						0.920284	0.437821	0.00130143	0.941962	0.108668	0.283703
EXOB2_D09	GWSC6486	-0.721125	0.118515	-0.25418	0.503832	-0.13528	-0.543486	0.503511	0.519721	0.594133	0.265611	0.283817	0.195134	0.861656	0.29032	0.176602	0.782094	0.34522	0.0346319	0.0140472	0.0583333	0.300515	0.208135
CA384284	Haptoglobin	0.504446	0.0873225	-0.381728	0.702661	0.390006	-0.987552				-0.828099	-0.637081	0.460016	0.855485	0.0451918	0.131916	0.391614	0.0759449				1	0.238501
CA377835	HCF-binding transcription factor Zhangfei	-0.741396	1.20995	0.397478	-0.0686085	-0.513205	0.0102946	-0.508406	0.0048779	1.23022	0.635381	0.844916	0.207677	0.030645	0.0948737	0.914006	0.515075	0.970133	0.00844322	0.920883	1.99222e-05	0.000182957	0.00442819
HST0001_F07	HDAC3 complex subunit TBLR1	1.71725	1.81779	-1.02257	2.89001	1.29071	1.46388	0.00431239	-0.0469989	0.21881	-0.0315841	0.430063	1	0.0768601	1	1	0.102569	0.0315697	0.974328	0.806117	0.213334	0.673071	0.00557189
CA366403	Heat shock 27 kDa protein-1	-0.183043	0.164647	-0.276721	-0.322017	-0.419843	-0.247143	0.855442	0.860099	0.836833	0.419211	0.570855	0.486671	0.345754	0.110133	0.149536	0.0371404	0.133068	0.0436318	0.0865615	0.0253227	0.0994052	0.0279805
CA360016	Heat shock 27 kDa protein-2	0.192273	-0.0374856	0.642616	0.552474	-0.0368557	0.0316538	0.343228	0.201645	-0.170306	-0.344385	0.49097	0.69278	0.950013	0.0233218	0.174424	0.937592	0.936895	1	0.643761	0.468561	0.0993736	0.0391777
EST1-3A_F05	Heat shock 70 kDa protein 1	-0.0214109	-0.235139	-0.307091	0.573716	0.0959161	0.30734						0.834149	0.197984	0.049718	0.0172325	0.655404	0.0446868
CA353365	Heat shock 70kD protein 9B-1	-0.346042	0.215193	-0.587912	0.199414	0.771348	-0.0657248	-0.19707	-1.00692	-0.922026	0.0761024	-0.703095	0.347757	0.582069	0.0354573	0.479854	0.012997	0.710052	0.250986	0.00130599	0.00332468	0.587488	0.00214571
CA385248	Heat shock 70kD protein 9B-2	0.375646	-0.034302	-0.546825	-0.686088	0.404148	0.0189873	-0.0128942		0.0170435	0.206012	0.120227	0.349902	0.860675	0.0452373	0.157286	0.130503	0.917259	1		1	0.464547	0.704054
CA347597	Heat shock 70kDa immunoglobulin binding	0.199576	-0.0524234	-0.115301	-0.0889547	-0.567447	-0.75791	0.624548	0.886335	0.458523	-0.420224	0.644124	0.594787	0.879869	0.617288	0.760583	0.299777	0.0903515	0.088923	0.0169737	0.131211	0.274424	0.0639008
HK0002_B07	Heat shock 70kDa protein 8	-0.116015	-0.311429	-0.491302	0.274733	0.0242383	-0.0108992	0.74989	0.42141	0.253393	0.00241671	-0.00762732	0.602829	0.127939	0.0395027	0.0919407	0.877755	0.924322	0.00975165	0.136535	0.256066	0.98264	0.945142
EXOB4_H05	Heat shock cognate 70 kDa	0.101523	-0.126791	-0.281222	0.724873	0.550031	0.226327	-0.0637477	-0.0873425	0.0439518	-0.138821	-0.087125	0.65824	0.408807	0.0680934	0.000797512	0.0086914	0.0628249	0.668345	0.252455	0.530313	0.184009	0.470271
utu03g02	Heat shock cognate 70 kDa	0.140793	0.411982	0.184266	1.25706	0.91017	0.437965	-0.0263143	-0.873403	-0.122686	0.254829	0.383597	0.218333	0.058619	0.31586	0.000167184	0.000795468	0.0267658	0.910683	0.089602	0.478978	0.16116	0.0528042
utu01c12	Heat shock cognate 71 kDa protein	0.305284	0.0274281	0.0348896	0.931353	0.709556	0.251552	0.281173	0.460741	0.28398	-0.177825	0.379587	0.314203	0.874349	0.87417	0.00527023	0.0135364	0.257165	0.11585	0.00446164	0.0913818	0.212692	0.0410713
CA355207	Heat shock factor 2-1	1.42326	1.33533	0.914848	0.952877	0.53184	-0.0196393	0.258103	-0.101798	-0.298637	-0.715976	-0.331128	0.0171997	0.00378452	0.00013392	0.022566	0.242589	0.966817	0.466683	0.574584	0.3291	0.0261984	0.327212
CA363822	Heat shock factor 2-2	-0.347766	-0.504322	-0.646643	-0.393227	0.234092	-0.535211	0.543248	0.559938	0.332288	0.0767135	0.19017	0.132102	0.116169	0.0232195	0.263333	0.45257	0.0431024	0.218225	1	0.031516	0.578588	0.295072
CA355433	Heat shock protein 30	2.13157	-0.0441663	0.430287	1.0749	0.148115	0.977086	0.293034	-1.01298	-0.153198	-0.268739	-0.622095	1	0.875105	0.278101	0.106845	0.76796	0.0181455	0.0287024	1	1	0.23915	0.0539066
CA359784	Heat shock protein 4	-0.141422	-0.207143	0.290408	-0.359574	0.0947419	-0.58114	0.149391	-0.167612	-0.442622	-1.20792	-0.914908	0.67469	0.469441	0.110408	0.36791	0.829522	0.0329362	0.517134	0.31767	0.0738059	0.00152458	0.00888375
CA367002	Heat shock protein 75 kDa-1			-0.690363	-1.18936	0.011016	-0.0982195	0.233289	-0.152663	0.155443	0.194697	-0.120103			0.135416	0.139695	0.981447	0.8947	0.238226	0.564591	0.42129	0.367396	0.500747
est02c06	Heat shock protein 75 kDa-2	-0.196651	-0.455843	-0.457778	0.252867	0.193416	-0.277018	-0.493134	0.157746	0.079706	-0.0855118	0.394616	0.713247	0.267764	0.114673	0.530233	0.665463	0.161822	0.00715318	0.182899	0.373793	0.333688	0.0438937
CA370369	Heat shock protein cognate 40	1.17913	1.80777	0.877817		0.421555	0.39036	0.89662	-0.126445	0.370226	0.455285	0.238664	1	1	0.148612		0.459676	0.223163	0.00536513	0.554925	0.154884	0.0159396	0.0783478
CA384452	Heat shock protein HSP 90-alpha	-1.93576	-1.04152	-0.243359	-0.382874	-0.593362	-0.29565	1.63503	1.36766	0.883009	0.860136	-0.146935	1	0.102914	0.493334	0.403996	0.10065	0.412467	1	1	1	0.0961853	0.729596
CA373890	Heat shock protein HSP 90-beta-1	-0.431985	-0.471594	-1.31839	-0.504889	-0.606039	-0.6582	-0.0783985	-0.0143291	0.318852	0.3067	0.482247	0.0546731	0.0644502	0.000498709	0.0183974	0.00152811	0.0013171	0.648497	0.924576	0.0449689	0.0548344	0.0246324
EST1-3A_F08	Heat shock protein HSP 90-beta-2	-1.79961	-1.29714	-1.21746	-0.684524	-0.291047	-0.606253						0.0510075	0.0209357	0.00089279	0.0968756	0.0829968	0.00328887
CA382454	Heat-shock protein beta-3	0.0480521	0.527596	0.105645	-0.0828754	-0.00569559	-0.263529	-1.16348	0.0377697	-0.17944	-0.0881497	-0.0804991	0.835085	0.144382	0.425127	0.689113	0.987658	0.118168	1	1	0.490733	0.638991	0.69774
CA370579	Hematopoietically expressed homeobox			0.545295	0.489895	0.11789	0.487931	0.118268	0.495629	0.626176	0.146875	-0.0270048			1	1	0.725739	0.084761	0.630129	0.142887	0.0245665	0.473311	0.919694
CA342675	Heme oxygenase-1	-0.48255	-1.83516	0.731851	0.517389	-2.44102	-0.177048	-0.958845	-0.566912	-0.938249	-0.903759	-0.782538	1	1	1	0.115395	0.0913104	0.684427	0.000226513	0.0154251	0.00189424	0.000837577	0.000587131
CA363120	Heme oxygenase-2	-1.88428	-2.2793	-1.89028	-2.84142	-1.64147	-1.94077	0.321868	0.656361	0.360048	-0.187775	0.330107	0.0005194	0.000192578	5.38131e-05	0.000169732	2.95843e-05	2.88688e-05	0.125005	0.086397	0.158377	0.337367	0.255452
HST0001_C04	Hemoglobin alpha chain Omy 11839	1.24466	0.760884	0.606435	-1.04238	0.205233	0.297708	0.0423911	-0.0168894	-0.0294395	-0.0937416	0.169221	0.000416009	0.00138271	0.0109758	0.00256167	0.220245	0.027925	0.800855	0.921273	0.854224	0.428323	0.204257
EXOB2_B10	Hemoglobin beta chain Omy 30073	1.02927	0.308313	0.335137	-1.9953	-0.266798	0.395424	0.093992	-0.627813	-0.305218	-0.0323506	-0.452815	0.00164314	0.0861055	0.0108826	0.000721305	0.108966	0.0316858	0.647464	0.0402955	0.194208	0.831822	0.0791547
CA363230	Hemopexin	-0.689586	-0.10303	-0.619015	-0.673843	-0.532769	-0.4912	0.154652	0.237075	-0.13075	-0.656613	-0.644755	0.000582537	0.338043	0.00152971	0.000393599	0.00185366	0.00359486	0.399309	0.233802	0.431606	0.0104842	0.00022555
CA387992	Heparanase	0.569045	-0.650604	-0.928109	-0.958126	-0.849915	0.217828	-1.48396	1.32241	0.0626726	-0.237675	-0.58449	0.286518	1	1	0.218326	0.0566986	0.615572	1	0.150514	0.830272	0.409031	0.0563439
CA347626	Hepatitis B virus X interacting protein	1.38098	-0.715863	0.479744	0.0792837	0.533387	0.831145	-0.208281	-0.420645	-0.644075	-0.286754	-0.765004	0.113397	0.244032	0.00789147	0.86622	0.447233	0.0660982	0.296097	0.14878	0.0522008	0.0468997	0.000642444
KVkm2_F07	Hepcidin 1	-3.30259	-3.12913	-3.99942	-2.85186	-3.46948	-4.33104	-0.324178	0.166243	-0.319245	-0.222105	-0.779181	0.000154902	1.06415e-05	2.44057e-05	1.64178e-05	4.24537e-05	5.56968e-06	1	1	1	0.388144	0.119619
HK0003_C07	Heterogeneous nuclear ribonucleoprotein A0	0.760875	-1.33265	-0.662072	-0.870454	-0.413391	-0.434816	-0.511594	-1.02893	-0.985134	-0.0433299	-0.578756	0.00896181	0.13431	0.0105698	0.0693261	0.32526	0.169221	0.0489795	0.0408709	0.0163625	0.837502	0.0759487
HK0003_A12	Heterogeneous nuclear ribonucleoprotein A1-1	-0.300938	-0.345165	-0.928484	-0.0332568	-0.599342	-0.947064	0.340196	-0.130505	0.12501	0.0937416	0.164707	0.300788	0.123598	0.00876485	0.917873	0.0241074	0.000723195	0.106731	0.41257	0.494859	0.562072	0.248998
EXOB2_E01	Heterogeneous nuclear ribonucleoprotein A1-2	-0.48535	-0.163932	-0.436359	-0.149567	-0.352886	-0.508122	0.133923	0.15046	-0.0018746	-0.028081	0.150948	0.0938893	0.536899	0.0846588	0.545378	0.150526	0.0175274	0.546666	0.523747	0.993358	0.875154	0.432829
HK0001_A02	Heterogeneous nuclear ribonucleoprotein L	-0.962373	-0.853503	-0.00790539	-0.944455	-0.32522	-1.15181	0.0442583	0.761198	0.0346329	-0.0428493	-0.160129	1	1	0.982713	1	0.479248	0.0250153	0.828314	0.246867	0.878572	0.863363	0.500081
CA362833	Heterogenous nuclear ribonucleoprotein U		-3.37139	-0.114582	-1.77306	-0.237242	0.0126131	-0.212602	0.689769	0.452736	0.284388	0.536129		1	0.658778	0.0615104	0.665598	0.969315	0.423556	0.0368653	0.144633	0.181469	0.00388089
EXOB2_H06	High affinity immunoglobulin epsilon receptor alpha	-1.27404		-1.16795	-1.74074	-1.36265	-1.37414	-0.298989	0.254008	0.21041	0.580242	0.483486	1		0.0266794	0.082051	0.0242644	0.0217905	0.313541	0.168825	0.303795	0.0176645	0.00601115
CA384140	High affinity immunoglobulin epsilon receptor gamma	0.195472	0.0618996	0.457513	0.0554369	0.569845	-0.280547	0.406245	-0.0619145	-0.0165759	-0.345377	-0.0960829	0.62649	0.883767	0.0314636	0.872309	0.18845	0.29413	0.106342	0.629056	0.897601	0.103447	0.48971
EXOB4_C11	High affinity immunoglobulin gamma Fc receptor I precursor	-5.48234	-4.11104	-1.62245			-3.49517	0.442213	-0.123431	0.306218	0.561955	0.392628	1	1	1			0.0247111	0.0120027	0.287383	0.118685	0.00680177	0.0123284
CA372345	High density lipoprotein-binding protein	-0.20473	0.215309	-0.421918	-0.583583	-0.238654	-0.38881	0.0185762	-0.238397	-0.42988	0.599024	0.0273135	0.379731	0.259783	0.0564036	0.0258719	0.155279	0.0140866	0.944074	0.25147	0.0651652	0.0182783	0.859061
utu02b08	High mobility group protein 2	-0.182217	-0.678099	-0.697058	0.439327	0.42389	-0.0167422	-0.785009	-0.339051	-0.64366	-1.02679	-1.04561	0.631415	0.105935	0.0192381	0.193281	0.0912633	0.922703	0.00200537	0.058467	0.00953574	0.000400113	0.000501926
CA374698	High-glucose-regulated protein 8	-1.95728	-2.50522	-0.659077	-0.418192	0.198192	0.0945479	0.407527	-0.12459	0.212229	0.985287	0.565553	0.210427	1	0.0156948	0.328534	0.501676	0.710101	0.0864414	0.525654	0.261729	0.000531562	0.0151727
KVkm2_H10	High-mobility group box 1	0.47507	-0.688312	-0.300518	0.466628	0.0974365	-0.348093	-0.342462	0.0925962	-0.0635251	0.0112401	0.00363037	0.0076465	0.0107475	0.144045	0.00406892	0.567837	0.0284961	1	1	0.852035	0.957464	0.990113
est01f09	High-mobility group protein 2-like 1	2.27914		0.655436		1.42979	0.253752	0.257223	0.980202	1.29203	0.958397	1.40471	1		0.0823917		1	0.642311	0.194561	0.000617788	0.000574963	0.000174098	8.16161e-05
HK0001_F03	HIRA-interacting protein 5	-0.329428	-0.529423	-0.558272	-0.567189	-0.846539	-0.625553	-0.643866	0.0405187	-0.197323	0.0717872	-0.490507	0.354516	0.100482	0.0143861	0.201387	0.212122	0.000923959	0.110305	0.832198	0.269016	0.555578	0.0935022
HK0002_F06	Histone 3A-ATP synthase F0 6	-0.120524	0.192229	0.289925	0.728822	0.0572853	0.04915	0.600994	0.488797	0.59626	-0.121749	-0.0225347	0.58945	0.490254	0.152498	0.0828981	0.887136	0.714063	0.0365483	0.206486	0.0717997	0.690818	0.914177
CA379964	Histone deacetylase 1	-1.60678	-1.5282	-0.545146	-0.962611	0.0202195	0.112211	0.426205	-0.182611	0.276087	0.30279	-0.0967556	0.0687448	1	0.0367018	0.0918214	0.948023	0.453509	0.0553344	0.450176	0.133535	0.053222	0.571971
CA345003	Histone deacetylase 4	1.2826	0.580459	0.393076	0.789162	0.288937	0.412077	-0.372217	-0.042306	-0.132449	-0.396256	-0.64715	0.0159408	0.205037	0.0260323	0.100216	0.207269	0.120982	0.0767537	0.740035	0.475095	0.088224	0.0407677
CA365366	Histone deacetylase 9	0.732089	1.16699	1.20226	0.939243	0.833901	0.900112	-0.16942	-1.13615	-1.00167	0.147349	-0.37072	0.027842	0.000156536	0.000273595	4.59497e-05	0.0019812	9.45853e-05	0.217441	0.0038357	0.00305764	0.31113	0.0330474
HK0002_G03	Histone H10	-0.313083		0.108239	-0.948062	-0.16039	-0.693282	0.792853	1.57221	1.39405	0.614316	0.711603	1		0.591795	0.183265	0.699912	0.0437243	0.0244057	0.123119	0.00736323	0.0987359	0.015602
EXOB4_G09	Histone H14	-2.66437	0.033925	0.286589	-1.1012	0.41285	-0.276604	-0.486551	0.541658	-0.117042	0.231806	0.258295	1	0.960308	0.218931	0.151903	0.332425	0.475685	1	1	1	0.43347	0.305623
EXOB2_C05	Histone H2Ax	0.495417	-0.607293	-0.3625	0.718659	-0.395799	-1.14083	0.30926	-0.0174914	0.218871	0.160619	-0.166871	0.269941	1	0.0908086	0.135828	0.511648	0.0492354	0.155064	0.928833	0.251065	0.392287	0.348775
EXOB2_G10	Histone H33-1	1.37227	1.00327	0.385795	1.33023	0.0641259	0.132582	0.0466171	0.340655	0.333161	0.150755	0.213827	0.02102	0.0232212	0.188294	0.00159047	0.896374	0.524366	0.727266	0.12985	0.234299	0.513441	0.392024
EXOB3_D08	Histone H33-2	-2.72353	-1.14528	-0.450494	-0.572323	-0.0467702	0.14381	0.206951	0.447456	0.326166	0.0247589	-0.246048	0.0132264	0.00670694	0.138176	0.0485972	0.820008	0.301497	0.380619	0.0998121	0.153592	0.900579	0.347579
est01c03	Histone H33-3	-1.92847	-0.927314	-0.362221	-0.696844	0.0843588	0.154669	0.0988714	-0.57434	-0.513853	0.197832	-0.585483	0.0667929	0.0211927	0.198644	0.100885	0.583686	0.438874	0.577011	0.0158402	0.01952	0.141843	0.0101121
CA345984	HIV TAT specific factor 1	-0.386859	-1.73264	0.25071	-0.529464	-0.147116	-0.642225			-0.387387	-0.586896	-0.364984	0.453975	0.0695794	0.276667	0.364264	0.725067	0.132469			1	0.0671578	0.0321024
CA359963	Homocysteine-responsive endoplasmic reticulum-resident ubiquitin-like domain member 1 protein		-0.908487	-1.01917	-1.60761	-0.420075	-0.120211				0.39719	-0.339127		1	0.0199549	0.0914475	0.33474	0.672502				1	1
EXOB4_D12	Hpa repeat-1	-0.0783504	0.547376	0.330518	0.676092	0.235574	0.606444	0.231088	0.211995	0.689712	0.412862	0.0515962	0.664354	0.013069	0.0310002	0.00314464	0.170153	0.000815911	0.210012	0.243991	0.0149756	0.0349195	0.804508
EST1-3A_E05	Hpa repeat-2	-0.53696	-0.330834	0.0435444	-0.113342	-1.09087	0.420217						0.20418	0.281245	0.816597	0.667673	0.0429561	0.0628682
EXOB2_A08	HSPC009	0.736676	-0.843245	-0.430545	-0.388963	0.0212428	0.0748126	-1.3326	-2.61405	-1.95435	-2.75468	-2.15445	1	0.156132	0.181405	0.557173	0.967469	0.855884	0.00064573	7.19305e-05	0.000143439	2.21023e-05	7.68071e-05
CA366564	Huntingtin	0.709224		-0.108929	-0.126599	1.01512	-0.111271	0.135305	0.203906	0.247982	-0.0318997	-0.129558	1		0.538358	0.870116	0.16295	0.764795	0.457125	0.246255	0.126606	0.798241	0.393873
CA369803	HUS1 checkpoint homolog	0.644119			0.0158344	0.885839	-0.978503	-0.739977	-0.742763	-0.431608	-0.210581	-0.612389	1			1	0.202484	0.132919	0.136626	0.0494675	0.123354	0.272273	0.0549249
utu04e11	Hyaluronan and proteoglycan link protein 2 precursor	-0.217412	-0.833261	-0.322067	-0.140595	-0.163437	-0.253433	0.384665	0.228101	0.338292	-0.0553349	-0.217952	0.717769	0.191115	0.202395	0.759983	0.60533	0.492157	0.18673	0.48399	0.250363	0.732391	0.396471
EXOB3_A09	Hyperosmotic glycine rich protein	0.0442039	-0.571089	-0.852144	-0.373122	-0.403233	-0.182131	-0.553028	0.145677	0.0240578	0.369756	0.355427	0.789605	0.00230877	0.00128826	0.0322105	0.0120846	0.0404962	0.0166155	0.425511	0.905723	0.0472789	0.0531489
EXOB3_B02	Hyperosmotic protein 21	-0.426237	-0.371986	-0.252202	-0.689353	-0.440697	-0.578176	-0.3545	-0.138815	0.0355505	-0.138206	0.257618	0.386681	0.263783	0.463451	0.392879	0.0987167	0.0317578	0.251957	0.288253	0.792233	0.44544	0.226358
est03c08	Hypothetical protein DKFZp434I209		0.992655	0.0277655	0.956763	-0.503573	0.545544	-0.0858299	0.893333	-0.0745349	-0.0916319	-0.131819		1	1	1	0.300236	1	1	1	0.796894	0.590611	0.464746
EXOB2_G06	Hypothetical protein FLJ11342	-1.02646	0.312632	0.0439902	-0.198771	-0.152286	0.0711626	0.340999	0.569034	0.400488	0.343297	0.305564	0.218916	0.474208	0.872937	0.63112	0.714869	0.849018	0.160243	0.0538284	0.0753004	0.0415883	0.156651
EST1-3A_E02	Hypothetical protein FLJ13165	2.68956	3.79926			2.48648	1.87524						1	1			0.11149	1
Hete0002_C06	Hypothetical protein FLJ46057	-1.69594	-1.05683	0.884676	-0.160378	0.133672	-0.225824	0.428196	0.264718	0.109765	0.28753	0.256569	0.0981342	0.190014	0.00300199	0.645669	0.825523	0.555412	0.0623454	0.198368	0.541093	0.110628	0.00416153
est04g11	Hypothetical protein FLJ90275
est03e05	Hypothetical protein LOC122618	-0.295393	-1.0368	-0.0804695	-1.07513	0.327505	0.282719	0.153143	0.370449	0.75788	-0.21341	0.371316	0.697362	0.0980139	0.721857	0.0984366	0.224888	0.218116	0.430795	0.149566	0.00926827	0.139653	0.0208979
est02c03	Hypothetical UPF0193 protein EVG1	-1.88957		0.0424561	1.03175	1.13286	0.664712	-0.57393	0.0737362	-0.220562	0.805108	0.532952	1		1	0.157648	0.0876385	0.208069	0.0827572	0.672623	0.278788	0.00139403	0.00400978
est04f10	Hypothetical-fish 1
HK0003_E04	Hypothetical-fish 10	-0.426624	-0.323695	-0.106883	-0.26631	0.161138	-0.0599667	0.158787	0.354512	0.731589	0.370936	0.475208	0.373429	0.548686	0.550755	0.434152	0.558962	0.788982	0.274464	0.0570685	0.00271322	0.0417513	0.051973
HKT0001_A11	Hypothetical-fish 11	1.47995	1.70805	1.58542	1.02803	1.40001	1.81377	-0.705677	1.22466	0.20164	-0.475225	0.515162	0.0249442	0.00263468	0.00149567	0.0163577	0.0179371	0.000135061	0.00246548	0.00205896	0.225565	0.00556242	0.00726842
utu03g11	Hypothetical-fish 12	2.00579	1.07581	0.922091	1.54994	1.80827	1.04656	-0.16874	0.0520077	-0.602679	0.202807	-0.0183978	0.0458019	0.0839187	0.011463	0.0363035	0.0236497	0.0854632	0.156473	0.650399	0.0053401	0.059939	0.925143
utu02c05	Hypothetical-fish 13	0.346904	-0.0513498	-0.749948	1.27238	-0.28704	0.390298	-0.188411	-0.281238	0.0899797	-0.0423824	0.114418	0.66805	1	1	0.0440332	0.565086	0.370633	0.447539	0.347075	0.66301	0.765826	0.251656
est02d01	Hypothetical-fish 14		1.36764	-0.60339	-0.0718907	0.413323	0.73561			2.34563				1	1	0.921855	0.386865	1			1
est04b02	Hypothetical-fish 16	-1.0286	-0.15594	0.626101	-0.569948	0.559786	0.442494			-0.120785	0.0315143	-0.294387	0.0995392	0.811684	0.0443295	0.292963	0.0972158	0.121829			1	1	0.186778
EST1-3A_B01	Hypothetical-fish 17			-1.19652		0.146793	-0.0980407	0.723165							0.205196		0.799633	0.792511	1
EXOB1_H11	Hypothetical-fish 18	0.138831	0.0324754	0.323169	0.676773	-1.30811	-0.493923	-0.0150385	0.765749	0.116343	0.341991	-0.202679	0.70449	0.917776	0.429926	0.18185	0.0272926	0.17909	0.966919	0.134048	0.726604	0.185951	0.361877
EXOB4_D05	Hypothetical-fish 19		-1.62971	-0.0861229		-0.958767	-0.328576	0.457317	-0.0940796	0.540971	0.531326	0.738946		1	0.730838		0.0573899	0.544346	0.0312899	0.241096	0.00461659	0.00241239	0.000602098
est04f12	Hypothetical-fish 2
HK0001_G01	Hypothetical-fish 20	4.79094						-0.0880176	0.0534983	0.194106	-0.0915989	-0.237443	1						0.737148	0.850273	0.360583	0.730624	0.455906
HST0001_F06	Hypothetical-fish 21	-3.85637	1.98326	0.44129	1.60949	1.85434	1.68023	-0.471496	-0.485785	0.222838	0.162705	0.423192	1	1	1	0.0975255	1	0.0228334	0.0721582	0.248511	0.418199	0.389701	0.0378324
KVkm2_H06	Hypothetical-fish 22	-0.564971	-0.95474	-1.68549	-1.56038	-0.0885586	-0.530008	-0.995172	-0.516386	-1.00737	-0.569481	-0.814138	0.157769	0.0240327	0.00563678	0.026725	0.748011	0.048945	0.000689198	0.00991581	0.00011393	0.00398656	0.000351621
Hete0002_G11	Hypothetical-fish 23	0.0029798	-0.26454	0.128604	-0.182264	0.16055	0.0431475	0.314252		0.396966	1.07293	-0.00518325	0.986696	0.214055	0.492157	0.333388	0.221915	0.735312	1		1	0.2227	0.979796
Hete0002_B11	Hypothetical-fish 24	-0.483228	-0.437034	-0.59348	0.217206	0.115471	0.00751057	-0.420052	-0.222588	-0.215657	0.322507	0.298598	0.209105	0.313343	0.0562371	0.259005	0.660653	0.966355	0.11764	0.272501	0.224543	0.061477	0.00716093
EXOB3_B06	Hypothetical-fish 25	0.56101	0.75425	-0.119217	0.545888	-0.655599	0.26962	0.391366	0.230351	0.325292	0.442115	0.350843	1	0.106474	0.737858	0.432391	0.3073	0.421783	0.0633945	0.213086	0.0382707	0.0260171	0.0469908
HK0001_G05	Hypothetical-fish 26	0.498979	0.97879	0.0972723	1.60704	1.28496	0.60843	-0.124759	0.175685	0.53255	0.322341	0.325695	1	0.145857	0.646729	0.0506145	0.156396	0.231131	0.652352	0.417424	0.0112068	0.0680906	0.111178
EXOB2_B05	Hypothetical-fish 27	0.068387	-0.724375	-0.654759	-0.136484	-1.3071	-0.554397	0.360234	0.723966	0.865338	0.113745	0.866888	0.899546	0.0807077	0.0146879	0.779392	0.0559671	0.149498	0.308868	1	0.0228395	0.732433	0.0467015
ENH2_C01	Hypothetical-fish 28	1.05915	-0.0995982	0.812658	-0.405763	0.262195	0.882645	-0.290018	0.821333	0.684466	0.138999	0.686947	0.10861	0.862138	0.0644686	0.285263	0.495637	0.0273621	1	0.14846	0.169463	0.630715	0.0652479
utu03h12	Hypothetical-fish 29	0.120155	-0.626613		-0.776757	0.175153	0.352956	-0.318912	-0.125526	1.2039	-0.197683	0.772617	1	1		0.344061	0.743285	0.482601	0.329271	0.747741	0.00564665	0.33685	0.00819422
EST1-3A_E12	Hypothetical-fish 3	0.309697	-0.513128	-0.567222	-0.695683	0.0263979	0.0407507	2.89458					1	0.488755	0.0406081	0.174939	0.944739	0.863095	1
utu02h02	Hypothetical-fish 30	2.36356	1.93179	0.510479	0.694948	1.62813	0.150003	-0.812371	0.43766	0.0398488	-0.0794299	-0.379246	0.00188788	0.00217414	1	0.412205	1	0.716774	1	0.450013	0.835096	0.742779	0.164585
EXOB1_C12	Hypothetical-fish 31	-3.00083		-0.76986	-2.05197	-0.302792	0.0650458	0.347112	0.29521	0.502831	0.333697	0.244846	1		0.0822999	0.0265977	0.509842	0.79657	0.0788916	0.285553	0.0902552	0.0784956	0.448391
utu04b04	Hypothetical-fish 32	-0.517332	-0.97362	-1.92961	-1.91263	0.230216	-0.626224	-0.41502	0.823398	1.49528	0.191216	0.965805	0.476314	0.118779	0.0020726	0.046588	0.396691	0.178595	0.0897788	0.00221827	0.000105567	0.179914	0.000165234
EXOB3_B11	Hypothetical-fish 33					-0.66246	-3.23126	0.0756087	1.23037	1.0251	0.85904	1.24071					1	1	0.704373	0.0012058	0.000717988	0.000585028	0.00354662
EXOB1_B02	Hypothetical-fish 34	-3.72098	0.30231	0.714743	0.542304	0.00874882	0.616004	0.21075	-0.106839	-0.145769	0.143131	-0.83499	1	0.489791	0.00230728	0.218508	0.977469	0.0649335	0.322674	0.593512	0.165775	0.228051	0.000738626
EXOB2_C02	Hypothetical-fish 35	-0.267902	-0.134398	-0.00028944	0.343332	0.182644	0.400118	0.231748	0.339104	0.509308	0.325187	0.0812407	0.703369	0.63362	0.998901	0.47891	0.775557	0.193008	0.113729	0.0820344	0.00371433	0.0345468	0.663015
est03e08	Hypothetical-fish 36	2.90537	1.39543	1.59565	1.22334	0.995621	1.08234	-0.234712	0.634521	-0.428256	0.335837	0.0830417	0.00215434	1	0.161464	0.0339106	0.0200821	0.0164907	0.224651	0.0052698	0.132362	0.0661918	0.616744
EST1-3A_A04	Hypothetical-fish 37			0.808839		3.63402	1.76826								1		0.00620657	1
EST1-3A_C06	Hypothetical-fish 38					1.87864	1.73298										0.0187422	0.0630316
EST1-3A_H12	Hypothetical-fish 39	0.199947		1.47712	-1.11007	0.356687	1.90347	0.136002	0.608593	0.325535	-0.375123	0.171399	0.723716		0.00309864	0.288949	0.454732	0.000229216	0.617714	0.0543405	0.217329	0.269632	0.547065
EXOB2_A04	Hypothetical-fish 4	-0.0703401	-0.425891	-0.515705	-0.431845	-0.878938	-0.960614	-0.216615	-0.131309	0.13208	-0.00645578	-0.518529	0.778795	0.194685	0.0478508	0.20214	0.142928	0.00501892	0.289701	0.739311	0.559512	0.980101	0.106898
Hete0002_G07	Hypothetical-fish 40	-0.617749	-1.72714	-0.863392	-1.28191	-0.0186281	-0.441269	-0.70856	1.13416	0.168328	-0.546106	0.459536	0.342177	0.0149666	0.00681691	0.0621964	0.982245	0.270374	0.00167418	0.00260106	0.333406	0.00278493	0.00088837
est04c09	Hypothetical-fish 41	-2.00383	-1.15262	0.0479492	-0.631288	-0.912517	-0.401619	0.813309	0.229859	0.70071	0.263294	-0.403483	0.0808274	1	1	0.287051	0.0706614	0.244892	0.213659	1	1	0.162498	0.0812845
EXOB1_H01	Hypothetical-fish 42	-1.86493	-0.81524	-1.46687	-1.40081	-1.38536	-1.28618	-0.0849045	0.700531	0.367126	0.318595	0.0378046	0.00575895	0.0173774	0.00171564	0.0350185	0.003131	0.00351532	0.710295	0.0997081	0.0901071	0.0447136	0.792939
HK0001_E11	Hypothetical-fish 43	2.82373	3.71681	1.37412	3.97203			-0.839634	-0.313427	-0.645453	-0.661153	-0.807961	1	0.0323215	1	1			0.00905525	0.0653137	0.00127301	0.00570085	0.00372533
EST1-3A_B03	Hypothetical-fish 44			-2.80714		-1.13228	-3.46152								1		0.104616	0.0575471
EXOB4_D11	Hypothetical-fish 45			0.482189	1.72567	-0.686072	0.231369	-0.205497	-0.028667	0.0595967	-0.0650113	-0.0822383			1	1	0.503578	0.590973	0.242498	0.900714	0.638969	0.780258	0.668026
EXOB3_B08	Hypothetical-fish 5	-4.81794	-7.01818	-0.0610982	0.352566	0.452351	0.864729	0.0922853	0.279014	0.23251	0.284237	0.538629	1	1	0.846821	1	0.181287	0.0278825	0.622733	0.178282	0.128671	0.0311058	0.00177664
EXOB3_H07	Hypothetical-fish 6	-1.46406		-0.397158		-1.03931	-0.988151	0.236744	-1.12485	-1.02301	0.488717	0.0652375	1		0.40334		0.0506324	0.0680444	0.192376	0.0063175	0.0205344	0.0063869	0.660007
EXOB4_D09	Hypothetical-fish 7	-0.649509	-1.53511	-0.627256	-0.478915	-0.987989	-0.382978	0.84186	0.93484	1.19374	0.173929	0.298563	1	0.0264986	0.0277138	0.147349	0.0262212	0.0906781	0.00433658	0.0681701	0.00613477	0.542573	0.334094
Hete0002_E02	Hypothetical-fish 8	-0.676291	0.329318	0.510547	0.297773	0.396052	0.580513	-0.161764	0.275825	0.761607	0.356457	0.452835	0.187637	0.348125	0.0119284	0.210636	0.291814	0.0790518	0.408284	0.306111	0.00317173	0.0272013	0.0014814
HK0003_D10	Hypothetical-fish 9	-0.116937	-0.121738	-0.733203	-0.948895	-0.714828	-0.782886	-0.358387	-0.148167	0.020364	0.516801	0.710998	0.620494	0.647598	0.00221493	0.0278365	0.0510033	0.040126	0.0393373	0.125017	0.854946	0.00307281	0.000181786
EXOB4_E09	Hypoxanthine-guanine phosphoribosyltransferase	-0.906539	-1.09054	0.525092	-0.0859276	0.946577	0.283244	0.308165	-0.506626	0.419332	0.13443	0.17692	1	0.253695	0.0295334	0.849505	0.0566535	0.154587	0.281257	0.319569	0.13794	0.454337	0.354367
CA349627	Hypoxia-inducible factor 1 alpha-1	-1.66306	-0.482846	-0.61199	-0.379294	-0.348624	-0.625946	-0.268389	-0.0498717	-0.434923	-1.18319	-0.495309	0.0952083	0.0535996	0.00783776	0.265651	0.317792	0.0139961	0.249013	0.856207	0.0993926	0.000408994	0.00358249
CA355245	Hypoxia-inducible factor 1 alpha-2	0.141413	0.0452546	0.297064	-0.0527472	-0.338818	-0.44366	-0.419625	-0.0614345	-0.499603	-1.18794	-1.07538	0.63135	0.815768	0.170105	0.845641	0.23587	0.0679283	0.0697133	0.74909	0.0285708	0.00165175	0.00022928
CA382275	Hypoxia-inducible factor prolyl hydroxylase 1	0.736445	1.01668	0.610852	0.811836	0.528228	0.870692	0.0249056	0.139134	-0.0768417	-0.842979	-0.162619	0.0219418	0.000506871	0.00473711	0.00193586	0.0341508	0.00120927	0.884512	0.468579	0.626425	0.00301363	0.197618
CA343201	Ig gamma-2 chain C region Omy 15640	0.988905	-0.275536	0.183674	0.141985	0.498148	0.14797						0.068738	0.559065	0.446938	0.774669	0.530038	0.740401
CA384418	Ig heavy chain V region 5A	-0.581804	-0.323265	-0.821447	-0.671623	-1.01054	-0.586692	-0.696154		-1.86102	-0.770612	-1.02046	0.209519	0.237114	0.00227334	0.102083	0.0615979	0.0455985	0.0914393		0.0142887	0.00614306	0.000317874
est02e09	Ig heavy chain V-III region HIL Ssa 78			0.854631	1.59559	0.911012	0.302928	-0.865692	-0.345307	-0.489723	0.100153	-0.0150637			1	0.0126343	0.00843627	0.564015	0.0189391	0.142287	0.0587082	0.463372	0.935685
CA362452	Ig kappa chain C region Omy 9391	-2.87949	0.538363	0.495829	0.347173	0.604588	0.302486	0.372485	0.12424	-0.502537	-0.742665	-0.899604	1	1	1	0.511175	0.214729	0.397349	0.225318	0.544939	0.0573457	0.0360628	0.0267728
est03c07	Ig kappa chain V-I region WEA Ssa 709	1.24272		0.257248	0.594433	-0.40758	-2.15657	0.0322201	-1.06866	-0.826169	-0.0582726	-0.483575	1		0.567204	0.198927	0.496746	0.0888493	0.87656	0.0235641	0.0108218	0.62907	0.0167684
CA342430	Ig kappa chain V-III region VG Omy 9391	0.638902	0.649186	0.677829	0.337829	-0.504777	0.211291	0.524667	-0.234656	0.425263	-0.89224	-0.738835	0.216045	1	0.0187991	0.557897	0.444528	0.506597	0.194548	1	0.458467	0.0535612	0.013891
CA356084	Ig kappa chain V-IV region B17-1 Omy 23312	1.31732	0.294307	0.339403	0.675726	-0.00471793	-0.744338	0.665353	1.39164	1.63852	0.869527	1.66366	1	1	1	0.133525	0.992415	0.213619	0.0341527	0.000478829	0.000627529	0.000987121	0.000574786
est02a11	Ig kappa chain V-IV region B17-2 ssa 709	-0.298386	-2.08946	0.00350843	1.09303	-0.233005	-0.500995	0.350724	0.454242	0.346541	0.120253	0.195814	0.184497	0.0326708	0.982847	0.0308939	0.591074	0.260031	0.314237	0.170694	0.183675	0.461209	0.416785
CA351954	Ig kappa chain V-IV region JI Omy 416	-1.85573	-0.836776	0.104668	-0.0103107	-0.367328	-0.623045	-1.08758	-0.650623	-1.07762	-0.976369	-1.04565	0.0319596	1	0.62054	0.987122	0.264417	0.279766	0.00291268	0.00156693	0.000266115	0.00290421	0.00029898
CA377912	Ig kappa chain V-IV region Len omy 30091	0.26527	1.635	0.880975	0.828899	0.570423	0.385257	0.378298	0.569456	0.0660244	-0.412038	-0.0662317	0.634241	0.00362245	0.0072738	0.0162668	0.268401	0.279714	0.12306	0.0507645	0.749012	0.142311	0.753022
CA372094	Ig mu chain C region membrane-bound Omy 15640	0.57602	-0.327828	0.604132	0.993876	1.01011	-0.111244	-0.328867		-0.278843	-0.382792	-0.465097	1	0.573933	0.00395734	0.133823	0.0472814	0.770749	0.443139		0.201577	0.0475016	0.104729
est02g07	Ig mu heavy chain disease protein Omy 11287	-6.04646	-1.70097	0.305745	1.41204	-0.211615	-0.123299	0.122353	0.020093	-0.34352	0.217759	0.016436	1	1	0.217349	0.0137032	0.669224	0.708283	0.633957	0.943485	0.0922363	0.33164	0.895513
CA380163	IgG VH protein	1.26913	0.676794	0.684387	1.20972	1.62933	0.326257	0.254281	-0.0052254	-0.261709	-0.59968	-0.220418	0.0409352	0.17491	0.019188	0.0663615	1	0.550369	0.167537	0.971659	0.202962	0.0146083	0.183988
CA361178	IkappaB kinase complex-associated protein-1	0.508824	-0.0903264	0.540973	-0.422807	-0.467479	-0.217155	0.517367					1	1	1	0.523078	0.313087	0.680299	1
CA384063	IkappaB kinase complex-associated protein-2	1.47594	1.20387	0.719577	0.935706	0.915174	0.642579	-0.371742	-0.724552	-0.389883	-0.290564	-0.907819	0.0559176	0.0163541	0.0292475	0.0705968	0.159378	0.0549348	0.230856	0.0477095	0.0755774	0.157499	0.0150487
CA374603	IL-8 receptor	0.762256	-0.220028	0.0885876	0.666886	-0.566271	0.256655	-0.112387	-0.0490309	0.209878	-0.0050723	-0.0285171	0.0694354	0.640482	0.664849	0.088807	0.229183	0.257008	0.743752	0.893701	0.289829	0.981509	0.846951
CA342636	Immunoglobulin-binding protein 1	0.70381	0.783352	0.969084	0.673694	0.0907692	0.512092	0.508816	0.873713	0.336266	0.235914	0.276095	0.103721	0.0421123	0.00329244	0.0338881	0.788162	0.0279538	1	1	1	1	0.489065
CA385601	Indoleamine 2,3-dioxygenase	2.02079	1.10623	1.30237	1.3378	1.19457	1.16186	-0.122777	0.14518	-0.101322	-0.700675	0.139077	0.00165698	0.00254769	0.000410031	0.00324336	0.00940199	0.00196185	0.552046	0.48229	0.655476	0.0106646	0.410688
CA372588	Inhibitor of apoptosis protein 2	-1.38497	-1.23793	-1.04725	-0.378577	0.30349	-0.246505	-0.136573	-0.0531194	0.433441	0.11797	0.498259	0.0399948	0.0161741	0.00182471	0.366614	0.514035	0.333747	0.397791	0.544498	0.0128749	0.268785	0.00262581
CA364711	Inhibitor of apoptosis protein 3	-1.04231	-0.111396	0.296729	-0.394688	0.184611	-0.103021	0.25671	-0.773516	-1.16586	0.58832	-0.539257	1	1	0.359275	0.456612	0.621508	0.736755	1	1	1	1	1
CA363978	Inhibitor of kappaB kinase gamma	-1.06103		0.445489	-1.54297	-0.0354208	-0.509954	0.0772364	0.19716	0.198623	0.00437847	-0.0818388	1		0.0640065	0.174444	0.935263	0.538664	0.693144	0.216051	0.370397	0.976685	0.533558
CA379854	Inositol 1,4,5-trisphosphate receptor type 1	0.248579	0.0952749	0.825457	-0.552083	0.659021	1.28093	0.2505	0.117717	0.407062	0.245398	0.465233	0.657085	0.862059	0.00892356	0.481306	0.188774	0.00289096	0.152108	0.549896	0.0487079	0.20569	0.0267814
CA348511	Integrin alpha-E	0.0518298	0.526354	0.533053	0.524945	0.253351	-0.0144896	0.498642	0.134956	0.12433	-0.115163	-0.0102523	0.944262	0.33067	0.0361292	0.260992	0.519211	0.975518	0.146211	0.664227	0.510335	0.421755	0.940161
CA343103	Inter-alpha-trypsin inhibitor heavy chain H1	0.859969	0.585751	1.25994	0.858301	0.318121	0.551212	0.479832				1.24489	0.0143877	0.0177945	0.000422896	0.00180608	0.121331	0.00967099	1				0.0160355
CA362766	Interferon inducible protein 1	2.1569	2.07061	0.988302	0.932979	-0.175942	1.21883	-0.246474		-0.761794	-0.104485	0.0105443	1	0.00582428	0.00302075	0.0426451	0.836402	0.0418208	0.581402		0.145704	0.561142	0.934241
CA350956	Interferon regulatory factor 1-1	-0.238621	-0.932424	-0.206018	-0.263909	-0.169534	-0.147127	-0.522745	-2.02531	-2.51119	-0.756857	-0.340151	0.445006	0.0487375	0.161704	0.375858	0.517061	0.417108	0.0936707	0.0161043	0.00156614	0.00500893	0.124237
CA352734	Interferon regulatory factor 1-2	0.682658	1.02445	0.567626	0.83334	-0.200161	0.711756	-0.456271	-0.0822079	-0.503648	-1.26561	-1.06533	0.0507248	0.0102497	0.01335	0.00288424	0.53501	0.00466101	0.13031	0.74767	0.0410349	0.00218221	0.0016351
CA369896	Interferon regulatory factor 4-1	-0.107087	0.397429	0.969603	0.628318	0.412833	0.635073	0.115869	-1.92119	-1.06578	0.187919	-0.356786	0.830734	0.214907	0.000499854	0.0946581	0.277163	0.0937761	0.626036	0.0252471	0.00504431	0.205394	0.108565
CA382722	Interferon regulatory factor 4-2	-0.052273	-0.0507265	0.989052	0.558068	-0.0718325	0.847503	0.603475	-0.974382	-1.35203	-0.481599	-0.82796	0.931225	0.897532	0.00270688	0.163481	0.793188	0.0284868	0.0108321	0.0044555	0.00218512	0.0449389	0.0205485
CA385330	Interferon regulatory factor-like	0.80849	0.427991	0.536248	0.0389427	-1.22836	-0.358068	0.113221	0.049581	-0.0616994	-0.637932	0.0651445	0.169625	0.441943	0.0500887	0.92085	0.170668	0.506018	0.411908	0.798633	0.691778	0.00416783	0.530337
CA363130	Interferon-induced 35 kDa protein	-0.200117	-1.40127	-0.338482	-0.710365	0.260415	-0.182486	-0.803281	0.591259	-0.456893	-1.18748	0.101737	0.719336	0.0683236	0.235232	0.110547	0.482592	0.404045	0.00237879	0.0317642	0.0092424	3.72454e-05	0.178885
CA356974	Interferon-induced guanylate-binding protein 2	0.251064	0.830928	0.727766	0.24069	-1.2421	0.395737	0.0553099	-0.515066	-0.588223	-0.398781	-0.742378	0.544706	0.0358232	0.0139914	0.565664	0.0978246	0.303847	0.789466	0.061195	0.0224991	0.0467686	0.00509462
CA365614	Interferon-induced protein 44-1	0.858334	0.539747	0.0759604	0.0531315	-0.729968	-0.182281	0.788649	0.330492	0.348681	-0.149223	0.264025	0.0536019	0.233439	0.635755	0.863175	0.170306	0.229138	0.013532	0.244387	0.296026	0.579379	0.253244
CA376422	Interferon-induced protein 44-2	0.242738	-0.134884	0.361548	0.344189	-0.0129468	0.0926426	0.306503	0.835559	0.567974	0.497784	0.534732	0.551766	0.6246	0.0725676	0.470642	0.9768	0.571539	0.280474	0.0242675	0.10927	0.0464474	0.0244863
CA363438	Interferon-induced protein 44-3	1.6512	-1.59179	1.44004	-0.267098	-0.159288	-1.57013	-0.164005	0.247207	0.535711	0.402884	0.770707	1	1	1	1	0.819779	0.0507997	0.549565	0.362912	0.0422334	0.0242081	0.00385697
CA376378	Interferon-related regulator 1-2	-0.827976	0.610593	0.351436	0.621682	-0.180295	-0.111491	-0.394243	-0.42064	-0.289986	-0.860617	-0.759721	0.175185	0.089807	0.13089	0.119227	0.615742	0.601611	0.0640785	0.0858855	0.042756	0.00457827	0.00210347
CA374002	Interferon-related regulator 2-1	0.663574	0.755478	0.85256	0.951857	0.619682	0.796622			0.625497	-0.167838	-0.2685	0.086502	0.0156526	0.00600934	0.0127601	0.0737705	0.0114878			1	0.262721	0.309802
CA381350	Interleukin 1 receptor accessory protein	-1.20465	-1.33933	-0.387809	-0.771866	-0.0947499	-0.773208	-0.0453023	-0.0934439	0.0451881	0.0256676	0.306936	0.106761	0.0671943	0.0674076	0.112584	0.828771	0.116788	0.725018	0.542611	0.734905	0.766285	0.00783692
CA348044	Interleukin 13 receptor alpha-2	1.29897	0.57623	0.348956	-0.13344	1.36378	-1.30596	0.406749	0.601265	0.390315	-0.143402	0.615265	0.158627	0.401721	0.187375	0.642306	0.0121615	0.070134	0.0775898	0.0622244	0.111473	0.414893	0.00320114
CA368565	Interleukin enhancer binding factor 2	-1.4349	-0.180602	-0.599006	-0.551083	-1.10273	-1.27613	0.106601	-0.0773492	-0.131841	-0.632029	-0.0872144	0.0314587	0.71131	0.00563663	0.212622	0.0117315	0.00481814	0.519507	0.591689	0.337134	0.00146184	0.538986
CA366604	Interleukin enhancer-binding factor 3 (M-phase phosph	0.402951	1.36933	0.414698	0.165453	0.737007	0.0370203	-0.728311	-0.133556	-0.605919	-1.02072	-1.00162	0.394245	0.00151837	0.0502152	0.668697	0.0319506	0.916635	0.00461674	0.393666	0.00444957	0.00182445	0.000165693
CA355038	Interleukin-1 receptor-associated kinase 1-1	1.42108	3.59908	3.1433	1.52521		1.8278	-1.12361	0.712058	-0.0606715	-0.0566992	0.00660202	1	0.00102129	1	0.158481		1	0.150324	1	0.886514	0.875313	0.981832
CA378286	Interleukin-1 receptor-associated kinase 1-2	1.47282	1.74049	0.939727	1.34435	1.13933	1.02232	-0.57325	-0.14291	-0.318122	-0.272661	-0.361476	0.0161085	0.000876451	0.00293664	0.00871716	0.0566829	0.0647675	0.00328209	0.427649	0.0719955	0.202064	0.134737
CA365604	Interleukin-1 receptor-associated kinase 4	-0.711662	-0.93228	-0.955619	-2.06185	-0.640803	-1.11356	0.89256	1.09109	0.247156	-0.0617525	0.198577	0.189515	0.0523211	0.0273587	0.00468707	0.122749	0.0512097	0.0504939	0.00333775	0.319196	0.794198	0.237218
CA345725	Interleukin-1 receptor-like protein 1	0.880179	0.351108	0.89112	0.316398	0.458526	0.93743	0.00238464	-0.386106	-0.455936	-0.970281	-0.71515	0.036065	0.20868	0.00533133	0.338534	0.367191	0.000835162	0.987935	0.00608088	0.0138705	0.00114534	0.00241458
CA362179	Interleukin-1 receptor-like protein 2	0.454238	0.343549	-0.142562	0.701592	0.776069	-0.107595						0.28122	1	0.618738	0.0151765	0.0599991	0.844938
est04h11	Iodotyrosine dehalogenase protein
CA385871	Jagged2	-0.069943	-0.156433	0.209506	-0.825273	0.327151	-0.127663	0.153458	-1.36263	-1.19543	-1.04735	-0.923126	0.734655	0.301901	0.206823	0.145901	0.0622377	0.534727	0.454837	0.000603751	0.00106663	0.000235691	8.24158e-05
CA383442	JunDLa	0.454251	1.17584	1.13345	0.489531	0.584969	1.20238	-0.608438	-1.32661	-0.694784	-0.291166	-0.0867647	0.355065	1	0.0470393	0.241375	0.212709	0.0348812	0.143113	0.0257635	0.0667217	0.180873	0.446882
utu03a07	Keratin, type I cytoskeletal 16-1	-0.216751	-0.92134	-0.128056	-1.87627	0.412746	0.147851	0.0164111	-0.437869	-0.0373551	0.10722	-0.0605702	1	0.0766844	0.760487	0.0836138	0.294637	0.628176	0.948804	1	0.919829	0.401106	0.714699
utu03a10	Keratin, type I cytoskeletal 16-2	1.59851	0.70421		0.238611	0.10666	-0.630534	-0.184199	-0.898814	-1.02371	-0.143601	-0.580038	1	1		0.759718	0.79093	0.2081	0.527538	1	0.0523281	0.393121	0.0984928
EXOB4_G10	Keratin, type I cytoskeletal 9	0.258101	0.616558	-0.541987	0.477569	-0.291435	-0.205458	-0.17593	0.0767327	-0.000372989	-0.0218763	-0.0265291	0.642389	0.0274862	0.0309696	0.112493	0.35169	0.484375	0.473887	0.746669	0.998637	0.891819	0.856776
utu01g10	Keratin, type II cytoskeletal 8	-0.367823	-0.395661	0.316058	0.0974563	0.4103	0.330681	1.42546	2.31512		-0.218188	0.828597	0.132928	0.180305	0.162605	0.647362	0.044503	0.0245315	1	1		1	1
est02c04	Keratin-associated protein 5-4			-0.336892	1.92957	1.09833	0.369565	0.197179	0.221405	0.561009	0.463383	-0.0560484			1	1	0.142079	0.491552	0.382118	0.587125	0.248422	0.240789	0.789071
EXOB2_C08	Laminin alpha-4 chain precursor	-1.63119	-2.3668	0.699033	-0.137686	0.00530274	1.01699	0.689618	0.38411	0.63248	0.66644	0.505777	1	1	0.0192451	0.801416	0.986937	0.111949	0.0117726	0.0183039	0.00244615	0.00146215	0.00227785
CA342691	Lanosterol synthase	-1.79553	-0.321645	-1.03579	-0.767736	-1.20245	0.212511	-0.19964	1.22468	0.664454	0.484013	0.951885	1	0.524532	0.0604719	0.190726	0.0365903	0.532151	0.547967	0.00787144	0.111124	0.0570857	0.00787663
CA373874	Latent TGF-beta binding protein-4	0.690357	1.14663	0.362186	-1.01697	1.21607	-0.487488						0.293616	1	1	0.229431	0.12352	0.420579
CA367615	Latent transforming growth factor beta binding	-2.32203	-1.94286	0.231277	-0.983282	-0.0527548	0.438879	-0.461362	-0.334466	-0.982756	-1.48883	-1.0836	1	1	0.349709	0.219931	0.927406	0.346772	0.0680516	0.135624	0.00100965	0.000260288	0.000254966
ENH2_H06	LECT2 neutrophil chemotactic factor - LECT2	-1.45268	-1.50794	-0.698372	-0.968068	-1.54924	-1.40526	-0.469947	-0.820718	-0.362533	0.069545	0.00592557	7.6986e-05	0.000124221	0.0423156	0.000589161	1.09435e-05	0.000107862	0.0581447	0.011425	0.110442	0.602121	0.969605
est04b12	Leucine-rich repeats and calponin domain containing 4	-0.0840549	-0.255709	0.747808	-0.490523	0.139296	0.248421	-0.886207	-0.453621	-0.952725	-0.19819	-1.38055	0.894947	1	1	0.293669	0.717258	0.506813	0.000792927	0.0426911	0.00139603	0.203024	0.000419538
CA342668	Leukemia virus receptor 1-1	0.633701	0.763957	0.594436	0.541647	0.315237	0.767435	-0.220248	-0.332494	-0.358098	-0.363674	0.180052	0.101601	0.139858	0.00124511	0.037078	0.236395	0.0182616	0.195627	0.0198413	0.0209854	0.00426643	0.151558
CA349780	Leukemia virus receptor 1-2	-0.123801	-0.0853907	0.531376	0.640011	0.562323	0.0758002	-0.334416	-0.123321	-0.634988	-0.576011	-0.434251	0.864239	1	0.0316127	0.122947	0.178223	0.823921	0.00871713	0.363092	0.000844615	0.000673725	0.0101037
CA361395	Leukocyte antigen CD37	0.82631	1.60137	1.98362	1.19651	1.27478	1.33915	0.985764	1.7191		0.374027	0.139033	0.0117027	0.00126634	0.000149751	0.00295416	0.000502488	0.000197662	1	1		0.164339	0.430617
CA386872	Leukocyte antigen CD84	2.44328	0.413599	0.385965	0.863225	1.53972	-0.502683	0.586342		-0.583394	-0.326284	-0.0707478	1	0.649615	1	0.168614	0.0476547	0.442035	1		1	0.304887	0.72893
EXOB2_G01	Leukocyte cell-derived chemotaxin 2	-1.45495	-2.36017	-2.48231	-1.85089	-2.64053	-2.53738	1.2642	1.6528	1.38781	0.46767	0.248792	0.00296369	2.75731e-05	0.000142494	0.000182234	6.2961e-06	8.29965e-06	0.0254205	1	1	0.0781051	0.442395
CA358557	Leukocyte receptor cluster member 4	1.92027	0.895003	0.746579	-0.0158358	0.594241	0.518072	-0.321675	0.144774	-0.380184	-1.1542	-1.00619	0.0543639	0.155071	0.02319	0.965406	0.247811	0.166765	0.19244	0.539347	0.115932	0.00399987	0.00262872
CA384430	Leukocyte surface antigen CD53	-0.851887	-0.113811	-0.0553346	-0.300792	-0.708019	-0.55334						0.127615	0.720437	0.678191	0.403251	0.0182171	0.0524556
EXOB2_H10	Leukotriene A-4 hydrolase	2.45763	0.896569	1.90943	1.34114	0.53954	0.0778993	0.24226	-0.0664426	0.356469	-0.105693	0.0230814	1	0.391202	1	0.182302	1	0.91297	0.0870621	0.610338	0.0224704	0.473176	0.857228
CA372428	Leukotriene B4 receptor 1	-0.440171	-0.480036	-0.622156	-0.674056	-1.36038	-0.856583	-0.903264	1.72508	-0.0272603	-0.000137838	0.364615	0.229774	0.0691331	0.0079002	0.0595657	0.0323233	0.0127108	1	1	0.928685	0.999616	0.118029
CA359906	Leukotriene-B(4) omega- hydroxylase	0.2318	-0.292499	-0.263495	-1.21175	0.126668	0.612934	0.315179	0.66001	0.473741	-0.174953	-0.138947	1	0.326422	0.412225	0.115996	0.679912	0.0478173	0.448907	0.13066	0.0453296	0.495052	0.642739
est02a08	Lipin 2				0.7739	1.69564	-0.454036	0.387292	0.366665	0.317063	-0.0993041	-0.0161679				1	0.0901129	0.440856	0.144541	1	1	0.616854	0.889458
CA359442	Liver-expressed antimicrobial peptide 2A	-0.757461	0.412611	1.16489	0.150018	0.497474	0.624358	0.250591	-0.522646	-0.023894	-0.233141	-0.191662	0.189995	0.353321	0.0003649	0.703779	0.315696	0.0363575	0.306693	0.17924	0.894962	0.287544	0.274727
CA387966	Liver-expressed antimicrobial peptide 2B	1.67647	1.92051	0.712433	0.574525	0.933257	3.62897	-0.336344	0.459041	0.913145	0.458131	1.03552	0.00936974	0.0022442	0.181261	0.283586	0.0349364	0.0001934	0.24936	0.201146	0.0377625	0.130602	0.0126915
CA348049	Low affinity immunoglobulin gamma Fc region receptor II-c	0.902833	0.23503	0.553145	0.613345	0.302472	0.34046	0.490254	0.597061	0.462889	-0.21991	0.199806	0.0381941	0.512863	0.0198506	0.151192	0.351768	0.191475	0.0403508	0.0129397	0.00486122	0.116034	0.111754
CA349380	LPS binding protein	-0.262174	-0.9738	0.858617	0.47498	0.681637	0.899147	0.283794	0.951091	0.413618	-0.114308	-0.173485	0.617573	0.303509	0.0480349	0.309663	0.0868745	0.0590391	0.392535	0.0969433	0.418612	0.522192	0.487515
CA367101	Lymphatic endothelium-specific hyaluronan receptor LYVE-1	0.549326	1.05539	-0.770978	-0.711233	0.746004	-0.0751491	0.167708	-0.0110621	0.62364	-0.0201407	0.387774	1	1	0.365803	0.395632	0.284428	0.863457	0.342225	0.932875	0.0119164	0.838615	0.0124752
CA373759	Lymphocyte antigen 75	-1.00032	-1.32857	-0.0524422	-0.205473	-0.645427	-0.435046	-0.0450056	-0.0360031	0.301639	-0.274055	-0.282971	1	1	0.852809	0.674994	0.172369	0.157498	1	1	1	0.370371	0.277824
CA369420	Lymphocyte pore forming protein	-0.924743	-1.54516	-0.292274	-1.18842	-0.672394	0.139236	-0.0320311	0.370702	0.280009	0.200958	0.154299	0.176821	0.0416426	0.257251	0.0239925	0.139836	0.32782	0.843411	0.0234663	0.211958	0.255427	0.509127
CA370147	Lymphocyte specific interferon regulatory factor	-2.14588	-0.0991193	0.505736	0.982402	0.739608	0.467349	0.121156	-0.117925	0.0552135	-0.0879776	0.0874804	1	1	0.062742	1	0.229447	0.172821	0.641386	1	0.852301	0.559623	0.658159
CA371199	Lymphoid translocation protein 1	-1.46419	1.2073	0.385581	0.0502574	1.28903	0.472842	-0.866949	-2.06144	-0.709294	-0.652008	-1.18469	1	1	1	0.923124	1	0.369132	0.0286641	0.00276095	0.0133007	0.00410214	0.0219921
CA369597	Lysosomal acid lipase/cholesteryl ester hydrolase	-0.463517	-1.51025	-0.116797	0.126248	-0.0682747	0.558314	0.0540812	0.0570768	0.478016	0.351486	0.580069	0.254282	0.107211	0.658179	0.760621	0.847814	0.0107153	0.450355	0.451928	0.013851	0.00617571	0.00161101
CA370329	Lysozyme C precursor	-1.16193	-0.702601	-1.28059	-0.852496	-1.42055	-1.58054	0.636738	0.528284	0.997224	0.700015	0.828644	0.00189174	0.00894303	0.00077472	0.00046175	0.000633298	0.000211896	0.0406592	0.127219	0.0113134	0.00280095	0.0051868
Hete0002_D07	Lysozyme cluster	0.691793	0.630426	0.801498	0.587016	0.587777	0.842263	0.668447	1.07023	1.2834	1.01943	1.26431	0.00356571	0.000239344	0.00129562	0.00411897	0.00357673	0.00269061	1	1	1	0.0499986	0.0147553
CA385829	Lysozyme g-1	1.22559	0.432462	0.422369	0.00244385	0.880939	0.0759325	-0.320199	0.00488822	-0.306865	-0.748979	-0.867549	0.12572	0.271043	0.375534	0.996309	0.0646269	0.889585	0.107403	0.978528	0.194439	0.00684041	0.00249595
EST1-3A_B09	Lysozyme g-2	-1.16012		-0.900678		-0.359452	-2.34741						1		1		0.333374	0.0261
EXOB4_A08	Lysozyme g-3	-0.652328	-0.83499	-0.0309499	-0.426593	-0.33798	-0.363843	0.426609	0.226355	0.394322	0.14978	0.27253	0.088956	0.0132227	0.908431	0.099228	0.0813002	0.0489797	0.167593	0.432614	0.094188	0.366394	0.207786
CA365571	Lysyl oxidase homolog 2	0.617491	0.507026	0.511774	0.154102	0.0771746	-0.428182	-0.0250526	0.42607	0.0023305	-0.411422	-0.683573	0.177817	0.140183	0.0387225	0.729897	0.884351	0.254328	0.897326	0.0420664	0.992691	0.136887	0.0324887
CA363567	Lysyl oxidase homolog 3	1.80384	-0.256917	0.619712	0.600647	1.61872	-0.238841	0.27382	-0.313693	-0.131688	-0.398611	-0.547358	0.00927949	0.681074	0.0974184	0.296364	0.0356109	0.630745	0.191516	0.28524	0.565788	0.0690941	0.037438
CA349275	Macrophage capping protein	-0.704138	-2.74495	0.1232	-1.464	-0.226345	-0.233227	-0.450106	-0.0108844	-0.520461	-1.38595	-1.29833	0.208552	1	0.638042	0.0548912	0.648277	0.526051	0.0156953	0.941764	0.0464204	0.0004591	0.000741737
CA348066	Macrophage C-type lectin Mincle	2.45443	0.567196	0.598307	2.79485	1.70021	1.52283	-0.0662135	0.877873	0.197649	-1.17044	-1.29863	0.0202881	0.22677	0.12116	1	1	0.0148036	0.821464	0.0652139	0.588873	0.00220843	0.00912777
CA380218	Macrophage migration inhibitory factor	-1.27706	0.530109	-0.0133588	0.676583	1.42135	1.48121	-0.0279688	-0.113937	-0.232739	-0.487421	0.0906979	0.298004	0.30776	0.961229	1	0.026994	0.0060458	0.865867	0.351732	0.0489103	0.014452	0.326357
EXOB4_B09	Macrophage receptor MARCO	0.336025	0.249949	0.26122	0.192352	-0.00667591	0.581869	0.801972	0.701417	0.753336	0.117462	0.252989	0.212276	0.144072	0.15659	0.133142	0.958842	0.00418288	0.00980739	0.0451397	0.00734427	0.521785	0.184036
est04e08	Malate dehydrogenase, cytoplasmic	-1.09636	-0.636223	-0.378745	-1.25056	-0.571621	-0.842394	0.482663		-0.338686	0.324591	0.176351	0.0555068	0.129887	0.0223121	0.0424011	0.0811074	0.00523684	1		0.136714	0.177838	0.465161
HKT0001_C09	Malate dehydrogenase, mitochondrial-1	-0.976675	-1.24974	-0.163162	-1.38062	0.188777	-0.371715	-0.176508	0.313665	0.109146	0.428079	0.633209	0.0975317	1	0.468992	0.012551	0.625745	0.30039	0.47492	0.146415	0.549352	0.000865642	0.00586431
HKT0001_G12	Malate dehydrogenase, mitochondrial-2	-1.05934	0.0209344	-0.390993	-1.20347	-0.967696	-0.38512	-0.276147	-0.0342446	0.302847	0.0458648	0.307953	0.0788764	0.955787	0.123589	0.0551715	0.103822	0.291923	0.142133	0.859676	0.143559	0.75445	0.0917853
CA366393	Mannan-binding lectin serine protease 2-1	3.40759	2.3339	1.19917	1.9213	2.17247	1.21414	0.27308	0.985112	1.00465	0.255464	0.706055	0.00425926	1	0.000817044	0.0118803	0.0192447	0.013163	0.337269	0.0001487	0.000548531	0.0513679	0.0015355
CA373659	Mannan-binding lectin serine protease 2-2	0.823413	0.917491	1.29772	1.38052	1.32625	1.58657	0.0414815	-0.780603	0.158036	-0.398181	-0.286072	0.00216384	0.0042005	0.000796415	0.000541907	0.000113835	6.09938e-05	0.902713	1	0.476795	0.0930944	0.047903
CA387146	Mannosidase alpha	0.0424619	0.369808	0.697494	1.08502	0.893119	0.868018	-1.03397	0.76408	-0.893842	-0.230725	-0.493417	0.855021	0.14351	0.00235212	0.00130393	0.00130221	0.00231375	1	1	1	0.308785	0.048133
CA384501	MAP kinase kinase 4	-1.03835	-0.408416	-0.623397	-1.23226	-0.289839	-1.10373	0.116389	0.488715	0.602422	-0.244164	0.438696	0.122198	0.44017	0.00715094	0.0173888	0.484455	0.00651324	1	1	1	0.474942	0.115706
CA384423	MAP kinase phosphatase	1.0244	-0.475229	0.828874	0.935288	-0.49038	0.0812357	0.375488	0.0671045	-0.0499687	-0.116575	0.536071	0.174617	0.35009	0.0137808	0.0389073	0.396948	0.812077	0.323037	0.822394	0.772107	0.510534	0.0109476
CA387417	MAP kinase-like	-1.58766		-0.0118477	0.188976	0.573499	-0.139642	0.32664	-0.349096	-0.415692	-0.437864	-0.290897	1		1	1	0.201832	0.780924	0.147075	0.338753	0.109203	0.0586548	0.19506
CA377276	MAP/ERK kinase-like	1.54646	-0.126399	0.87537	0.505187	0.208155	0.0953931	-1.02168	-0.661693	-0.098541	-0.388698	1.11632	1	0.895847	0.0167643	0.225621	0.734173	0.763621	0.0439293	0.0727045	0.6353	0.0125956	2.50299e-05
CA388006	MAPK/ERK kinase 6		0.138373	2.59809		3.63187	1.80774	0.33182	-0.345605		0.413432	0.230269		1	1		1	1	1	1		1	0.531868
CA354801	MAPK/ERK kinase kinase 1-1	0.0171328	-0.152201	-0.875634	-0.738771	-1.10022	-0.235006	-0.167212	0.0598907	0.308983	0.328531	0.70895	0.971812	0.537871	0.000656843	0.00983815	0.0103939	0.211924	0.429965	0.789763	0.139732	0.120534	0.0265748
CA368283	MAPK/ERK kinase kinase 1-2	0.774868	0.804487	0.230445	0.514055	0.568783	0.82796	-0.14441	-1.1991	-1.15714	-1.13097	-0.859969	0.000729832	0.00149274	0.214656	0.0393547	0.01	0.0010183	0.392106	1	0.0526283	0.00328061	0.00239769
CA384278	MAPK/ERK kinase kinase 2	-0.233124	0.580113	-0.159605	0.622181	0.610215	0.707374	0.0220444	0.920062	0.912447	0.463751	2.12309	0.607459	1	0.63797	0.196189	0.169679	0.274686	1	0.163589	0.0254126	0.0847533	0.000448665
CA346979	MAPK/ERK kinase kinase 5-1	-0.113192	0.107223	0.386036	0.0615519	0.194502	0.087578	0.368625	0.404992	0.248454	0.865382	0.84285	0.600422	0.511666	0.0594367	0.665493	0.10228	0.60214	0.0740665	0.0239249	0.148112	0.000711395	0.000896956
CA352876	MAPK/ERK kinase kinase 5-2	-1.00259	0.0636787	-0.111986	-0.626375	-1.27601	-0.184198	-0.803951	-1.28823	-0.44072	-0.0639866	-0.152328	0.376374	0.838243	0.513793	0.332419	0.0466487	0.601581	0.0299759	1	0.0083646	0.781625	0.423875
CA368189	MAPK/ERK kinase kinase 6	0.179913	0.30745	0.439341	0.163881	0.34181	0.336928	0.0220834	0.17308	0.458866	0.264973	0.607988	0.428348	0.262627	0.076258	0.490387	0.125327	0.162168	0.951938	0.632967	0.141909	0.0908658	0.026564
CA377287	MAPK/ERK kinase kinase kinase 3	0.977313	1.64755	1.05119	1.64598	3.34746	0.987956	-0.0924679	0.394403	-0.37577	-1.01132	-0.894317	0.232188	0.105432	0.000635961	0.0727302	0.00339346	0.051681	0.731188	0.24828	0.0743499	0.00468575	0.0103826
CA357582	MAPK/ERK kinase kinase kinase 4-1	0.55032	1.17161	0.933867	0.135437	1.09893	0.98512	0.650412	1.07787	1.41172	0.606227	0.566463	0.337338	0.00304214	0.00377149	0.760994	0.00991636	0.00349272	1	1	0.0151472	1	1
CA384513	MAPK/ERK kinase kinase kinase 4-2	0.151236	-0.0985134	0.38961	0.132832	0.634606	0.44575	-0.287419	-0.309793	-0.0787641	0.0691416	0.4147	0.555929	0.556115	0.104306	0.554264	0.0191355	0.0267082	0.105698	0.00815265	0.482003	0.539829	0.0147483
CA353031	MAPK7 interacing protein	-0.374673	-0.351675	-0.439402	-0.799403	-0.468728	-0.568181						0.296664	0.118555	0.0578688	0.0508063	0.0929774	0.100559
CA377360	Matrix metalloproteinase 17	1.25469	0.895047	1.24419	0.20358	0.631751	0.201026	-0.278172	-0.265628	-0.774239	-1.56869	-1.79778	0.0496359	1	0.0546851	0.757101	0.212821	0.608758	0.179107	0.0922075	0.00773508	0.00284753	0.00394276
CA384018	Matrix metalloproteinase 2	1.3396	0.125723	1.13481	-0.0621801	-0.377866	-0.322493	0.00585509	-1.12795	-0.46665	-0.165776	0.161316	0.180159	0.811467	0.0186606	0.907015	0.492125	0.456519	0.976519	0.0219265	0.0523369	0.288861	0.160995
CA342769	Matrix metalloproteinase 9-1	-0.494091	-2.05607	-0.260213	-0.707736	-1.97998	-1.10133	-0.560172	-0.386252	-0.726496	-0.64193	-0.703106	0.344281	0.0607178	0.167814	0.137103	0.0216807	0.0171526	0.00320491	0.0217116	0.000744781	0.00352062	0.00206973
EXOB2_D05	Matrix metalloproteinase 9-2	-0.248587	-1.92712	-0.986579	-0.644032	-0.878184	-2.19368	0.740722	-0.0398563	0.149262	0.634982	0.279458	1	0.0469748	0.0119002	0.228112	0.110509	0.0138312	0.00735597	0.658695	0.205889	0.00322727	0.0216704
EXOB3_H01	Matrix metalloproteinase-13	-1.52886	-1.70325	-1.78728	-3.90005	-2.09445	-1.18442	0.160916	0.699643	0.102313	0.440399	-0.169303	1	1	0.00916462	1	0.00966253	0.0312788	0.52064	0.0641853	0.70174	0.0615574	0.469021
CA373607	Matrix metalloproteinase-2	0.353936	0.64852	0.681083	0.88972	0.540571	0.85744	0.146728	0.229898	0.650596	0.344387	0.792109	0.209775	0.0419914	0.00483501	0.0737452	0.124933	0.00381192	0.358826	0.171059	0.00109682	0.0150456	0.000503477
est03c04	Matrix metalloproteinase-9	-2.984	-2.97636	-1.85138	-0.799587	-1.5513	-1.90897	-0.0589518	-0.345622	0.359109	-0.157747	-0.0130835	1	1	0.000479463	0.0444544	0.0384009	0.00820295	0.898411	1	0.508311	0.410815	0.937104
est01g12	Megakaryocyte stimulating factor	-0.103842	-0.432534	0.714026	-0.174594	-0.937457	0.301542	-0.290814	-0.510422	-0.259899	0.379023	0.0448655	0.794794	0.398367	0.0072863	0.661545	0.0575384	0.232347	0.139184	0.146149	0.305131	0.0135912	0.714035
CA370333	Melanoma derived growth regulatory protein	-0.0560202	-0.860212	-0.931592	-0.802593	-0.688276	-0.919378	0.400572		0.597498	-0.022981	0.0800371	0.887266	0.0152018	0.00254567	0.0221224	0.0760404	0.00998696	0.333914		1	0.948497	0.758339
est02e04	Membrane associated progesterone receptor component 2	0.12163	-0.703464	0.489604	0.086948	0.215689	0.684283	-0.111113	0.270518	0.19316	0.253764	0.307064	0.804046	1	0.068762	0.661632	0.550478	0.021846	0.612391	0.33908	0.332234	0.223068	0.0777025
CA354715	Membrane copper amine oxidase	0.236426	0.818842	0.440069	0.812434	-0.77958	0.132017	-0.277131	-0.82185	-0.216516	-0.345305	-0.407222	0.410257	0.0500332	0.0972408	0.10435	0.125772	0.481743	0.271311	0.11426	0.443563	0.169024	0.179785
CA368716	Membrane-bound transcription factor site 2 protease	-1.96117	-2.54242	1.19732	0.396995	0.786575	0.464755	0.133159	0.436202	0.510086	0.0349929	0.488108	0.109244	1	0.000386111	0.187709	0.0291241	0.241258	1	0.115473	0.102031	0.893999	0.0325453
CA365894	Membrane-Toll-like receptor 5	0.19818	0.747374	-0.02329	-0.882473	0.804309	0.125107	-0.101068	-1.09157	-1.06403	-0.582582	-0.361723	1	0.210999	0.917729	0.276783	0.0995537	0.769357	0.739095	0.125566	0.0163619	0.0365147	0.125708
CA359924	Membrane-type matrix metalloproteinase 1 alpha	0.213072	-0.0823411	-0.67281	0.940963	-0.788822	-1.23746	-0.112098	-0.147475	-0.146789	0.00648277	0.0428478	0.630913	0.873935	1	0.0706377	0.160371	0.0556599	0.679591	0.538992	0.517392	0.96081	0.695653
CA363241	Membrane-type mosaic serine protease	0.63841	0.0773142	0.863909	-0.550393	0.280026	-0.0417516	0.371245	1.28033	1.49474	0.569011	1.0672	0.23428	0.884826	0.0143306	0.437135	0.558157	0.928664	1	1	1	0.204099	1
CA350101	Metallocarboxypeptidase CPX-1,	0.451037	-1.10312	0.0190877	-0.424344	-0.211619	0.633973	-1.51416	-0.32645	-0.709952	-0.519969	-0.277058	0.572249	1	0.969475	0.540259	0.681976	0.25819	1	1	1	0.076117	0.210111
CA371538	Metalloproteinase inhibitor 3	0.365887	0.373116	1.4969	1.70935	1.54355	1.3563	-0.343458	-0.971216	-1.17248	-0.096762	-0.961313	0.523774	0.516054	0.000461963	0.00338251	0.0261017	0.00417224	0.22528	0.0892985	0.0222028	0.59016	0.013004
EXOB1_A03	Metallothionein A	0.2268	-0.0913501	0.337442	-0.315101	-0.455563	-0.898841	0.552753	0.172656	0.505581	0.530182	0.322433	0.523575	0.747089	0.220518	0.478068	0.157457	0.00994283	0.0491136	0.431771	0.0346023	0.00615121	0.0150431
CA359170	Metallothionein B	-0.727405	-0.535617	-0.258106	-0.767115	-0.210191	-1.07502				-0.326986	-0.21434	0.0162867	0.0359747	0.532014	0.0676893	0.421753	0.000644444				1	1
Hete0002_A07	Metallothionein-IL	-0.276885	-0.227033	2.63552	0.329049	1.07667	0.382611	-0.88387	-0.295614	-0.761782	-0.739285	-0.802513	0.606924	0.631041	0.000120272	0.307184	0.00291875	0.26304	0.000748074	0.0497886	0.00221727	0.000611513	0.00214628
CA374372	Metastasis-suppressor gene CC3	0.0970418	-0.894665	0.542678	-0.289987	-0.00153505	0.847111	-0.981485	1.21526	0.607863	-0.641193	0.958241	1	1	0.141841	0.537455	0.997313	0.0723952	0.133854	0.0205231	0.138024	0.0511402	0.0530999
est03a01	Methyl-CpG binding protein 3b	0.64821	0.45166	0.697619	0.368803	-0.430841	0.823754	0.579681	0.148156	-0.0892424	-0.0141245	0.101325	0.100438	0.185089	0.00621113	0.378939	0.526244	0.0639242	0.26271	0.67896	0.788981	0.909291	0.437898
est04e04	MHC class 1b antigen	-2.5328	-0.69384	-0.158891	-1.05625	-0.0792858	-0.486624	-0.36362	-1.7111	-1.45674	0.153963	-0.610812	1	0.184451	0.453912	0.0575646	0.794378	0.0559123	0.10362	0.00647293	0.00174124	0.0699802	0.00830696
CA359060	MHC class I antigen	-0.0355627	-0.885778	0.971651	0.0622907	0.489954	0.46757	0.474455		0.277764	-0.137246	-0.110792	0.927046	0.0795812	0.000352706	0.841806	0.0348427	0.0927951	0.411225		1	0.718227	0.725531
EXOB3_F09	MHC class I heavy chain-1	0.187953	-0.0650646	0.432026	-0.0631446	1.01603	-0.282999	0.244461	0.339956	0.530806	0.296686	-0.0749119	1	1	0.186724	0.931901	0.204682	0.631678	0.38856	0.287433	0.0775861	0.204143	0.812968
CA346016	MHC class I heavy chain-2	-0.315385	1.55904	0.67233	0.882314	-0.564071	0.470884	-0.0756538	-0.49721	-0.615601	-0.531029	-0.599413	0.655628	1	0.125879	0.232518	1	0.263191	0.725709	0.21458	0.0599155	0.0472907	0.0661716
CA355799	MHC class I heavy chain-like	1.05141	0.734993	0.632035	0.8703	-0.836298	0.158446	0.0367133	0.34401	-0.277452	-0.985044	-0.771655	0.0526329	0.122878	0.0193452	0.0840818	0.151404	0.637701	0.888672	0.306615	0.236376	0.0193203	0.0256336
CA379977	MHC class II alpha chain	0.703571	0.0788412	0.53127	0.343842	0.452555	-0.460823	-0.951948	-0.562089	-0.790096	-1.12874	-1.10045	0.179957	0.915859	0.0198115	0.438303	0.414175	0.322447	0.000435066	0.0126275	0.00685561	0.000130614	0.000387854
EXOB2_A01	MHC class II invariant chain-like protein 1	-0.360075	-1.15543	0.15514	0.423812	-0.251103	0.123766	1.11771	0.762262	0.501981	0.134073	0.033869	0.508071	0.216469	0.522362	0.164427	0.531392	0.625713	0.00528798	0.0490648	0.0925696	0.40315	0.859887
CA382694	MHC class II regulatory factor RFX1	0.696547	0.770492	0.604818	0.357855	0.395995	1.03524	-0.020817			-0.60286	-0.565918	0.0430384	0.00479709	0.028101	0.297487	0.116021	0.00151231	1			1	1
CA380457	Microsomal aminopeptidase, CD13				-0.795513	-0.350561	-1.60493	-0.2821	-0.0358687	-0.262226	0.0901757	-0.0883226				1	0.491167	0.255773	0.323635	0.900491	0.28554	0.66733	0.709184
CA358621	Microsomal glutathione S-transferase 3	-2.10769	-1.12682	0.422136	-0.661387	0.245564	1.13758	-0.902689	-0.893584	-1.23502	-0.347915	-2.12916	1	1	0.130079	0.301368	0.403437	0.0036449	0.00269881	0.0177592	0.00271491	0.0278528	0.000530764
est04d07	Microspherule protein 1	-1.03124	-0.451944	-0.00283009	-0.761772	-0.265416	0.306671	-0.453865	-0.783259	-0.240999	0.460658	0.118099	0.238317	1	1	0.496932	0.499592	0.305723	0.0798977	0.0110237	0.297838	0.0112021	0.382037
HKT0001_H03	Microtubule-associated protein RP/EB	-0.825256	-1.155	-0.124026	-0.241553	0.0532527	0.0281757	-0.179751	-0.402723	-0.877842	-0.519988	-0.629271	0.184488	0.138544	0.585114	0.609985	0.870018	0.851177	0.287462	0.0257173	0.00370071	0.00769697	0.00821332
est04a04	Midkine precursor	-0.738567	-0.96657	-0.266948	-0.377437	-0.736362	-0.787271	-0.0313863	-0.80632	-0.565105	-0.136865	0.0271704	1	1	0.591115	0.576911	0.0677841	0.299299	0.910995	1	0.128047	0.430792	0.84993
CA359009	Midkine-related growth factor Mdk2	0.40883	1.04576	0.848823	-0.0797582	1.34036	-0.518119	0.116457	0.0468737	0.742492	0.524956	0.47856	0.394525	0.0724493	1	0.848841	0.0283927	0.341034	0.429486	0.811592	0.00553543	0.00604891	0.00233062
HK0001_A04	MIR-interacting saposin-like protein precursor	-0.498452	-0.566814	-0.639502	-0.837487	-1.66188	-1.22482	-1.12074	-0.608139	-0.859417	-0.747	-0.817503	0.099899	0.00500486	0.0132427	0.0351393	0.0148135	0.00428141	0.000910455	0.000538334	0.00108901	0.00369509	0.00127382
est03b05	Mitochondrial 28S ribosomal protein S34	-0.157923	-1.61365	0.0666994	-0.24486	0.0181993	-0.0677279	0.564343	-0.45472	-0.785033	-0.128256	-0.139908	0.805292	0.0456555	0.713201	0.63597	0.954302	0.730736	0.00225515	0.232629	0.0106699	0.22522	0.25908
EXOB3_E05	Mitochondrial 39S ribosomal protein L51	-0.544508	-0.832936	-0.87982	-1.27852	-0.165091	-0.361255	0.140894	-0.0469042	-0.158737	0.738452	0.178527	1	0.218016	0.0233223	0.11655	0.54085	0.266134	0.502977	0.818403	0.47782	0.000706044	0.28912
EST1-3A_B05	Mitochondrial inner membrane translocase Tim17 A	2.50135			2.31423	2.25309	-0.441812						1			1	0.03963	0.540113
HK0003_D06	Mitochondrial ribosomal protein L1	-0.526649	-1.18214	-0.78786	-1.52431	-0.496641	-0.89138	0.305571	-0.350195	-0.501873	-0.0320669	-0.63144	1	0.0728229	0.00644774	0.0248765	0.181952	0.00981524	0.0483142	0.0410532	0.00440318	0.770345	0.00598493
EXOB1_A08	Mitochondrial ribosomal protein L4, isoform a	-0.00334241	0.873241	0.618833	1.50189	0.63612	0.686488	0.751364	0.0999696	0.722905	0.163857	0.270599	1	1	1	0.0274567	0.50593	0.164784	0.0293368	0.762806	0.0171106	0.372974	0.0905322
CA377838	Mitogen activated protein kinase activated protein kinase-3	-1.90956	-0.945108	-0.900365	-1.23386	-0.484431	-0.885782	-0.19037	-0.631046	-1.26082	-0.0937648	-1.40435	0.0501989	0.147288	0.00295084	0.0581466	0.047498	0.0127071	0.279302	0.03284	0.0012954	0.510217	0.000375056
CA349456	Mitogen-activated protein kinase 1	-0.574364	-0.496816	-0.623712	-0.782654	-0.613249	-0.658335	-0.71053	-0.893769	-0.516738	-0.295163	-0.081702	0.125714	0.0951868	0.00515924	0.0686555	0.113193	0.0362484	0.0762405	1	0.0728399	0.15431	0.469088
CA376466	Mitogen-activated protein kinase 10	-2.50405	0.253346	0.819524	0.0346548	-0.577041	-0.474982	0.474011					1	1	1	0.943323	0.463024	0.366368	1
CA382851	Mitogen-activated protein kinase 12	-0.179256	0.460793	0.781022	1.43209	-0.475766	0.122177	1.03643			0.155921	0.723967	0.635334	0.186125	0.00768399	0.00509722	0.106542	0.351309	0.149667			0.576751	0.0358919
CA382570	Mitogen-activated protein kinase 13	-0.0122054	0.537043	0.150492	0.253851	-0.0799629	0.32126	-0.0869815	0.424319	0.721739	0.46496	0.89296	0.956594	0.0095569	0.395698	0.12715	0.489096	0.0494359	0.682103	0.0188916	0.00396558	0.00975244	0.000598551
CA351768	Mitogen-activated protein kinase 14b	0.59245	0.246184	0.385662	-0.165639	-0.120559	0.676915	-0.693107	-0.434594	-0.412519	-0.743095	-0.247466	0.222073	0.536608	0.0306463	0.718916	0.788729	0.0553345	0.00100884	0.0052534	0.0356084	0.00139057	0.18612
CA376758	Mitogen-activated protein kinase 6	-0.51962	-0.361859	-0.4723	-0.680903	0.0792045	-0.0234515	0.280242	0.471862	0.375787	-0.292665	-0.0858294	0.00825722	0.0606072	0.0325899	0.00554474	0.559182	0.854627	0.0458491	0.0216446	0.182173	0.141549	0.691272
CA373029	Mitogen-activated protein kinase 9-1	0.750381	-0.825127	0.467156	-1.08498	0.714082	-0.867079	-0.191577	-0.458007	-0.16999	-0.190672	0.00806447	0.268393	0.305158	0.132431	0.195769	0.10623	0.241653	0.24916	0.0264246	0.0740273	0.249649	0.967749
CA381085	Mitogen-activated protein kinase 9-2	0.534234	-0.874892	0.849738	0.80786	0.689911	-0.571958	-0.231643	-0.552782	-0.792123	-0.989236	-1.37399	1	1	0.00421029	0.120829	0.269699	0.479409	0.307299	0.0963231	0.0296737	0.000866094	0.00357454
CA370046	Monoglyceride lipase	-0.90309		-1.02376	0.251631	-1.42427	-1.20748	0.120837	0.87578	0.386652	0.271729	-0.227482	1		1	1	0.0150847	0.118125	0.752341	1	1	0.457927	1
KVkm2_C10	Mothers against decapentaplegic homolog 7	0.684146	-0.102144	0.723409	0.93329	-0.490171	0.168768	-0.595231	-0.0276147	0.682019	0.615802	0.515763	0.329517	0.850829	0.144377	0.0967873	0.311762	0.561536	0.00534071	0.80924	0.00209479	0.000213319	0.0159282
CA388165	Mpv17	-0.719764	-1.88214	-0.0681116	-0.68346	-0.383184	-0.540784	-0.859487	-0.279565	0.191684	-0.178224	0.239339	0.455998	0.0880599	0.792315	0.443172	0.684656	0.259839	0.00843636	0.197699	0.402577	0.322236	0.221469
CA366489	Multidrug resistance protein 3-1	-1.20845	-0.811273	1.09581	0.283069	0.145598	0.746074	0.686123			0.424751		1	0.174131	0.000170635	0.494832	0.618647	0.130689	1			1
CA363965	Multidrug resistance protein 3-2	1.60631	0.348703	2.21586	1.08147	1.86281	2.4638	0.122783	0.130808	0.0601437	-0.083004	0.184467	0.0107457	0.419209	0.00270353	0.0100831	0.000138091	0.000398889	1	0.520279	0.893449	0.609999	0.310554
CA355697	Multidrug resistance-associated	0.391003	0.876627	0.939582	0.43688	0.370595	-0.114172	-0.527065	-0.292598	-0.540644	-0.460377	-0.615063	0.430504	0.016055	0.0072434	0.160337	0.316948	0.810804	0.0158324	0.101187	0.025051	0.0119016	0.0117455
utu02f11	Muscle-specific DNase I-like precursor	0.833477	1.40708	-0.516964	1.82828	0.436261	-0.377919	-0.487927	-1.60769	-0.79185	-0.0272618	-0.396862	0.222559	0.106328	1	0.0172855	0.393488	0.339035	0.0722441	0.00264647	0.0099696	0.755394	0.0502557
CA359540	Myelin basic protein-1	2.03507	0.601518	0.510427	0.0687295	-0.631875	0.32898	-0.102618	-0.339856	-0.441194	-0.56093	-0.0549646	1	0.228768	0.0313051	0.854263	0.426073	0.305871	0.405377	0.0818127	0.0174749	0.0122344	0.596567
est02c10	Myelin basic protein-2	2.29747	0.800733	0.617673	-0.678079	0.619265	0.0135848	0.208089	-0.0384407	0.0264521	0.256876	0.0990321	1	1	1	1	0.218407	0.97668	0.267863	0.734959	0.895917	0.0780004	0.551401
CA357014	Myeloid differentiation primary response	1.60216	1.02928	0.429054	1.40485	0.545183	0.89731	0.48037	0.808124	0.591719	-0.173432	0.467862	0.0200053	0.0792101	0.294831	0.033832	0.251856	0.0881218	0.0306128	0.0102896	0.0148448	0.126912	0.00832152
CA374085	Myeloid leukemia factor 1	-0.682745	0.358262	0.715533	0.617865	-0.973088	0.0424454	-0.460767	-2.38721	-1.29832	-0.691024	-1.26096	1	0.654556	0.0482741	0.325942	0.154973	0.926151	0.113893	0.0114237	0.00757698	0.0343137	0.00761154
CA373348	Myeloperoxidase	2.79547	2.43801	0.568903	1.4643	0.753784	0.874757	0.248884	0.0332465	0.715521	0.0818989	0.347367	0.0193065	0.00432731	0.232485	0.019863	1	0.18845	0.189872	0.842163	0.00482697	0.600158	0.090824
utu03g04	Myosin heavy chain, cardiac muscle beta isoform	-1.2304	-0.646209	-0.483669	-0.165942	-0.110068	-0.493311	0.190155	0.0400745	0.313632	0.114894	0.394515	1	1	1	1	0.839781	0.344283	0.384721	0.872563	0.14023	0.374118	0.00619112
utu02c02	Myosin heavy chain, skeletal, adult 1-1	-0.212018	-1.10118	-1.03135	-1.75754	0.199763	-0.638414						0.509812	0.210024	0.00696212	0.0130237	0.564986	0.0672342
utu04f06	Myosin heavy chain, skeletal, adult 1-2	-0.220384		0.788848		0.0357953	0.523519	-0.637589	-0.163368	-0.307271	-0.380264	-0.521895	1		1		0.955883	1	0.0487425	0.274466	0.220038	0.106731	0.0313077
HK0002_F05	Myosin heavy chain, skeletal, fetal	-0.393955	-0.531213	-0.429827	-0.793513	-0.851745	-0.958299	0.911164		0.329638	-0.038741	-0.202734	0.0815193	0.0310621	0.1305	0.0792376	0.0737013	0.0110503	1		0.417307	0.873764	1
HK0001_B05	Myosin light chain 1, embryonic muscle/atrial isoform (PRO1957)		2.69171	1.38993	3.88969	0.928343	0.441322	0.293977	0.372436	0.0591935	0.230391	-0.0732872		0.00529515	1	1	0.16322	1	0.461532	0.258707	0.802776	0.356961	0.728765
HK0003_B12	Myosin light chain 1, skeletal muscle isoform			-0.930626	-3.23309	-0.550101	-0.481967	-0.301199	-0.368768	-0.173104	0.304708	-0.070021			1	1	0.417994	0.489321	0.184435	0.0977248	0.383235	0.100479	0.742514
HK0003_E07	Myosin light chain 2-1	0.11395	0.0688092	-0.135418	-0.0138906	-0.51168	-0.277337	0.311895	1.67967	0.668148	0.540358	0.218397	0.789329	0.889088	0.479667	0.958609	0.282172	0.273544	0.646418	1	0.172933	0.197488	0.50155
utu02f09	Myosin light chain 2-2	0.408626	1.16455		2.07359	1.31623	1.06666	-0.26536	-1.31107	-0.456623	-0.0799697	-0.402361	0.54228	0.0644574		0.0115535	0.256939	0.051015	0.293543	0.0243875	0.098936	0.729293	0.225525
utu04h11	Myosin light chain 2-2		-1.27199	-0.0654401	-0.611052	-0.133525	-0.334741	0.0609087	0.651899	0.901348	0.718535	0.718939		1	1	0.372383	0.801214	0.456634	0.830685	0.0442798	0.00767962	0.0015898	0.0023903
HK0001_E10	Myosin regulatory light chain 2, ventricular/cardiac muscle isoform		4.37351		2.71537	3.59992	2.40974	0.0912592	0.0108262	0.253398	0.700312	0.586972		1		1	1	1	0.570738	0.922923	0.14275	0.000640326	0.00135457
HK0002_D11	Myosin regulatory light chain MRCL2-1	-0.241703		0.110953	0.579006	1.28233	0.383619	0.54508	-0.109503	0.33152	0.472932	0.586254	0.479017		1	1	0.0548373	0.450204	0.105367	0.694964	0.236946	0.0221171	0.0288836
utu02d09	Myosin regulatory light chain MRCL2-2	-0.201635	-0.956681	-1.01615	0.722118	-0.106732	-0.804635	0.247236	-1.02807	-1.34011	-2.28114	-1.85978	0.711607	0.247805	0.0047554	0.0482736	0.838719	1	0.214468	0.00308042	0.00091535	2.07666e-05	6.21137e-05
utu03b05	Myosin regulatory light chain MRCL2-3	2.22634	-0.00347996	0.411649	0.464005	0.0950826	0.33488	-0.36851	-0.313339	-0.639656	-0.472764	-0.517313	1	0.995305	0.185383	0.43865	0.804663	0.364219	0.0380325	0.371941	0.0485627	0.0313766	0.0668482
utu03d12	Myosin regulatory light chain MRCL2-4	-0.50504	0.924305	-0.395684	-0.0172951	-2.06381	-0.0930369	-0.158561	-1.14566	-0.233451	0.36187	0.051987	0.432033	0.273922	1	0.974864	1	0.870949	0.429252	0.0312976	0.259185	0.0604062	0.674251
CA368052	Myosin-like BCL2-interacting protein	-0.257058	-1.82044	0.176379	0.00654022	-0.217403	0.269715	0.854761	1.27941	0.748132	0.260409	0.250224	0.5288	0.0425128	0.437118	0.985219	0.620164	0.31981	0.308459	0.0699854	0.0639616	0.227339	0.427209
HK0002_G11	Myristoylated alanine-rich protein kinase C substrate, MARCKS	-0.920481	-1.13082	-1.07364	-0.816012	-1.59655	-1.41011	0.392722	0.464737	-0.449761	0.207876	-0.122394	0.0058916	0.00654236	0.000904398	0.0617295	0.0011768	0.00133632	0.197826	0.362759	0.268925	0.336927	0.521818
EXOB3_D10	Na/K ATPase alpha subunit-1	-0.545854	-0.93409	-0.625413	-1.1953	-0.730543	-0.585735	0.0219179	0.167759	0.064303	-0.109031	-0.542565	0.206957	0.0261799	0.0295865	0.0133814	0.0126393	0.0105289	0.910046	0.649906	0.739865	0.629724	0.0315667
EXOB3_E01	Na/K ATPase alpha subunit-2	-1.72958	-0.916901	-0.579425	-0.93534	-0.533461	-0.471994	0.434356	0.253641	0.307479	0.412903	0.285294	0.0188835	0.00317123	0.0322745	0.0366063	0.00721198	0.0103408	0.0539101	0.0986399	0.139751	0.0169639	0.0314395
CA364112	N-acetylmuramoyl-L-alanine amidase	1.11228	0.51448	0.223437	0.590794	0.645416	0.746527	0.293098	-0.0884319	0.53528	0.13898	0.381085	0.0850791	0.108117	0.175656	0.0809052	0.113874	0.00677215	1	1	0.152575	0.742848	1
CA360785	NACHT-, LRR- and PYD-containing protein 12	0.72561	-0.331739	0.425825	-0.484313	0.344781	-0.193134	-0.33579	0.0778253	-0.497739	-1.26741	-1.17631	1	0.299703	0.0936794	0.345066	0.50991	0.475698	0.0351809	0.606943	0.0189824	0.000546179	0.00022755
CA356429	NACHT-, LRR- and PYD-containing protein 2	0.353482	0.29583	0.0417927	0.215666	0.167027	0.286189	0.379755	-0.347593	1.25531		-0.219327	0.278073	0.277739	0.829415	0.328437	0.382801	0.204188	1	1	0.15509		1
CA369440	NAD(P)H menadione oxidoreductase 1, dioxin-inducible	-1.32601	-1.66023	-0.630617	-0.992379	-0.927679	-0.553487	0.104274	-0.594063	-0.607742	0.592112	0.0802121	0.0759478	1	0.0493789	0.0918681	0.158661	0.123111	0.683743	0.0532843	0.0218461	0.0113933	0.428877
CA369542	NAD-dependent deacetylase sirtuin 3, mitochondrial precursor			-2.45504		-0.142554	-1.02321	0.167953	0.445157	0.12111	0.0902277	-0.215616			1		0.650272	0.181194	0.44395	0.0802112	0.5932	0.647071	0.271243
CA359043	NAD-dependent deacetylase sirtuin 5			-0.55821	-0.0263621	0.83836	-0.590952	0.454335	0.474587	0.577877	0.14885	0.622985			1	1	0.115859	0.389734	0.0247088	0.146982	0.0484672	0.513426	0.017342
EST1-3A_G02	NADH dehydrogenase subunit 2	-2.45718	-1.79424	-0.0376612	-0.992034	0.121106	0.144107	1.98388					1	0.177167	0.860895	0.0782946	0.660961	0.282131	1
EXOB1_H12	NADH dehydrogenase subunit 4	0.121559	0.786283	0.502173	0.858135	-0.172541	0.227254	0.112792	0.813904	0.741096	0.443222	0.0846399	0.723232	0.0149104	0.116405	0.0426755	0.532929	0.212679	0.509556	0.0317733	0.071629	0.112154	0.759197
EXOB2_D06	NADH dehydrogenase subunit 5-1	-0.504218	-0.343352	0.297759	1.06454	0.239262	0.758936	0.315225	0.17107	0.177769	0.204518	0.374069	0.590982	0.601312	0.0551568	0.025816	0.562597	0.00258232	1	1	1	1	1
utu03f07	NADH dehydrogenase subunit 5-2	-0.778723	1.03272	0.573744	1.22575	0.835502	0.927138	0.0715362	-0.12506	-0.0876234	0.312375	0.0884136	0.270882	0.00571934	0.0098338	0.00176777	0.00988772	0.000971987	0.610362	0.224886	0.423908	0.00776744	0.27936
utu02g01	NADH-ubiquinone oxidoreductase 13 kDa-B subunit	-0.542928	0.716358	-0.467951	0.618413	1.12822	-0.506227						0.516998	0.429326	1	0.365885	0.162275	0.29327
HK0002_A12	NADH-ubiquinone oxidoreductase 15 kDa subunit	-0.387861	-0.797276	-0.75061	-1.24183	-0.507997	-0.403763	0.164408	0.0439865	0.500738	0.144725	0.381621	0.249944	0.021178	0.0109494	0.00162367	0.183243	0.0891122	0.41811	0.743591	0.0118549	0.385765	0.00953677
HK0003_H04	NADH-ubiquinone oxidoreductase 19 kDa subunit	-1.02143	0.0172869	0.122423	-0.394947	-0.138269	0.224182	0.0593391	-0.172605	-0.00682472	-0.150044	0.418842	0.161008	0.951334	0.671372	0.328646	0.630384	0.264347	0.665853	0.234956	0.963063	0.0975375	0.00354818
EXOB3_C12	NADH-ubiquinone oxidoreductase 20 kDa subunit, mitochondrial precursor	-0.144891	0.388358	-0.229088	-0.416012	-1.36239	-0.469474	0.340157	0.704622	-0.126994	-0.152822	-0.0430027	0.771608	0.432927	0.37706	1	0.0304386	0.212112	0.418479	0.00846261	0.787426	0.639367	0.832125
EXOB1_G02	NADH-ubiquinone oxidoreductase 24	-4.90328	-2.38538	-1.03121	-1.28173	-0.738259	0.0324277	0.166056	-0.0624942	0.118321	0.438615	0.0218295	1	1	0.0166629	0.296356	0.151067	0.832686	0.507127	0.811193	0.517864	0.025886	0.90153
est03f09	NADH-ubiquinone oxidoreductase 49 kDa subunit, mitochondrial precursor	-1.41425	-2.31022	-0.670206	-2.7096	-1.4734	-0.386028						0.233944	1	0.15333	0.0154892	0.110993	0.160873
EXOB4_G06	NADH-ubiquinone oxidoreductase B15 subunit	-1.03422	-1.28951	0.388276	-0.0626244	0.633299	0.322968	0.310911	-0.0244654	0.359565	0.310657	0.379256	0.119437	0.185785	0.182432	0.904632	0.300823	0.305522	0.0361177	0.93076	0.0385451	0.0411423	0.0242035
utu04f03	NB thymosin beta	0.25857	-0.879805	0.519047	-1.06397	-0.461436	-0.495038	-1.48166	-0.897879	-1.0835	-0.814803	-0.952791	1	1	0.16231	0.128435	0.274849	0.137197	0.00103349	0.000516298	0.000741321	0.000202506	0.00107842
CA386695	Nck-associated protein 1	-0.495165	-1.71662	-0.145537	-0.455714	0.0711288	-0.548186	0.155604	0.139305	0.246278	0.0652841	0.46704	1	0.173971	0.481118	0.213303	0.880477	0.246928	0.412452	0.447407	0.0964057	0.468294	0.00338185
utu03e09	Nebulin-1	-1.0067	1.99241	0.380206	1.32069	1.38593	1.6535	-0.119788	-0.387361	0.648515	0.438886	0.564227	1	1	1	1	1	0.0224434	0.607793	0.37125	0.0225687	0.0368681	0.0284281
utu03f08	Nebulin-2	1.59692	0.61276	1.27412	1.54142	0.387513	-0.138671	-0.23346	-0.598376	0.244679	0.220148	0.205563	0.0177428	1	0.0894569	0.0350612	0.230913	0.812712	0.466626	0.0901859	0.253002	0.243105	0.159786
CA362345	Nedd4 family interacting protein 1	0.469328	-1.24263	0.115037	-1.06592	-0.195312	0.508046	0.187826	-0.0574672	0.725998	0.489186	0.531055	0.310527	0.0888428	0.635719	0.145015	0.749409	0.0939236	0.179725	0.858243	0.00517477	0.0126453	0.0303465
CA369439	Neural crest transcription factor Slug	-0.417717		-0.247759	0.502172	-0.800212	-0.216149	-0.240436	0.990308	-0.0993593	0.193028	-0.693747	1		1	1	0.110661	0.532433	1	1	1	0.634095	1
CA349594	Neuroglycan C	-0.652895	-0.188017	0.173004	-1.49533	0.713222	0.380643	-0.686881	-0.103423	-0.56762	-1.03425	-0.385885	0.184991	0.769997	0.516726	0.0201062	0.115721	0.435189	0.00204516	0.564631	0.00949071	0.0022108	0.0883269
CA345326	Neurotrophin-3	1.01283	2.36729	0.387095	0.443886	1.41531	0.577113	-0.0138794	-0.293179	0.294746	-0.19413	0.663049	0.320782	0.00557284	0.0854884	0.555499	0.0472576	0.269345	0.962902	0.45741	0.136911	0.290281	0.0301764
CA378180	Neurotrophin-5	0.768052	0.378276	1.42269	0.117867	0.83137	0.116733	0.222644	0.199564		-0.548732	-0.03131	0.445965	0.543806	0.00474171	0.811887	0.202294	0.799007	0.484929	1		1	1
CA383089	Neutrophil cytosol factor 2	0.908701	0.349515	0.401142	-0.808721	0.0463761	0.85352	-0.206017	0.363278	-0.165173	-1.28132	-0.58294	1	0.531146	0.399989	0.276275	1	0.282391	0.339597	0.191541	0.510112	0.0172198	0.0275869
CA348097	Neutrophil cytosolic factor 1	1.31369	1.18874	0.959389	0.731767	0.685292	0.969145	0.343683	0.395824	0.438559	0.130147	0.337193	0.0122923	0.0581416	0.016369	0.147502	0.389506	0.0776848	0.0558156	0.0219396	0.0297507	0.366705	0.0336896
CA361528	NF- kappa beta-inducing kinase - MAPK/ERK kinase kinase 14	1.36512	-0.28379	0.821148	0.532647	0.299985	-0.164639	0.511841	0.198101	0.3196	-0.00269246	0.398064	0.114671	0.725232	1	0.214781	0.698626	0.742193	0.0409314	0.299639	0.160757	0.987668	0.0678743
CA343143	NF-kappaB inhibitor alpha-1	-0.129922	-0.544727	-1.77734	-0.208099	-0.852072	-0.882525	-0.498385	-2.10052	-1.34378	-0.336489	-0.806896	1	0.304956	0.000190466	0.703605	0.00317864	0.00568817	0.102952	0.0122252	0.0132483	0.0556543	0.0013844
CA379612	NF-kappaB inhibitor alpha-2	-0.22874	-0.179152	0.327213	-0.0742212	-0.520244	0.361289	-0.486136	-0.0270889	-0.216052	-0.027196	-0.0935149	0.757833	0.7475	0.0346705	0.856436	0.417878	0.140573	0.014347	0.858739	0.19173	0.859777	0.710302
CA388461	NF-kappaB inhibitor alpha-3	-0.58219	-1.05453	-1.0395	-0.33114	-0.396296	-0.647412	0.291584	0.852619	0.383318	0.549506	-0.0549106	0.240041	0.129854	0.0153401	0.246549	0.122172	0.0170779	0.244001	1	1	0.120515	0.851715
est03g12	Nicotinamide mononucleotide adenylyltransferase 2				-0.701291	0.732788	0.861452	1.05444	0.337218	-0.19507	-0.266643	0.432707				0.268066	1	0.173851	0.0307335	1	1	0.268344	0.110036
est02c08	Nicotinamide riboside kinase 2	-0.876146	-1.95721	-1.20088	-1.67193	-0.181604	-0.665165	-0.434117	0.712013	-0.0123594	-0.0830395	0.526958	0.144121	0.012535	0.00435227	0.006808	0.47095	0.00862845	0.117177	0.0528458	0.95686	0.67024	0.0194532
CA362691	N-myc downstream regulated protein-1	-0.102537	0.163462	1.21986	0.0914398	0.46083	0.924758	-0.457348	0.331494	-0.330052	0.313986	0.585393	0.80026	0.491377	0.00152306	0.734185	0.0204314	0.00115669	0.111975	0.2793	0.246499	0.0990957	0.0123216
EXOB3_E09	N-myc downstream regulated protein-2			-0.06119		0.300351	0.413993	-0.728883	-0.377018	-0.48971	-0.704025	-0.85449			0.901708		0.303421	0.457419	0.00643928	0.0515324	0.0067678	0.00253602	0.00524062
CA376276	Non-classical MHC class I antigen	0.239618	-0.209278	-0.340901	-0.0969722	-0.789131	-0.0428305	1.22084	1.51752				0.661407	0.73678	0.151757	0.751423	0.102503	0.872214	1	1
utu02e08	Nonhistone chromosomal protein HMG-14-1	0.304523	0.788033	0.082686	0.170507	-0.545857	0.279286	-0.481901	0.0603918	0.0829291	0.223891	-0.0552859	0.686119	0.0977902	0.632021	0.755213	0.361867	0.468318	0.142533	0.877184	0.707999	0.265	0.762959
utu02e10	Nonhistone chromosomal protein HMG-14-2	0.243642	0.410393	0.46582	1.08493	1.51802	0.397222	-0.0661054	-0.972313	0.124417	-0.0475979	-0.105323	0.757128	0.501175	1	0.0526127	0.0234496	0.52785	0.734578	0.0908922	0.684586	0.718092	0.644973
est02h09	Nonhistone chromosomal protein HMG-17	-0.644309	-0.854927	-0.9798	-0.839595	-0.926404	-0.982011	1.34067		0.762871	-0.191579	0.729697	0.0143998	0.00106369	0.00140793	0.00768813	0.000644263	0.000919281	1		1	1	0.225712
CA380390	Nonspecific cytotoxic cell receptor protein-1	-0.664544	-3.36525	-1.58133	-2.06509	-1.04414	-0.85456	-0.443957	-0.0666494	-0.443546	-0.660659	-0.540418	0.24028	1	0.00806135	0.0183354	0.0542804	0.048016	0.0139144	0.681789	0.037003	0.00634211	0.0185259
CA347611	Notch 2	1.12717	0.882725		0.684168	0.894661	-1.07401	1.78704	2.28091	2.02456			1	0.127452		0.0939551	0.138205	0.0982292	0.0577133	1	0.100587
CA362671	Notch1	-0.845512	0.00687834	0.534548	0.588364	-0.897781	-0.174233	1.18919		-0.0596696	-0.274244	-0.0628035	0.321672	0.991448	0.0835231	0.127742	0.160611	0.737469	1		1	0.407339	0.812534
est04h05	Novel 583 kDa protein
est03g06	NSFL1 cofactor p47	-0.762299	-2.40044	-0.429287	-0.66886	-0.637445	-1.84022	0.495459	-0.483741	0.0427201	0.0971289	-0.222047	1	1	1	0.46129	0.149239	0.0116626	1	1	0.89855	0.574805	0.349209
est04d01	Nuclear antigen H731	-1.22065	-1.35213	0.305815	-0.556609	0.526969	-0.366932	-0.377021	-0.811699	-2.10473	0.511089	-0.473176	0.0723801	0.22968	1	0.340718	0.0859269	0.243705	0.0414867	0.0078205	0.00041114	0.00319013	0.00610668
EXOB2_F03	Nuclear cap binding protein subunit 2	-0.1748	0.898748	-0.503407	1.29196	-0.844208	-0.691355						0.819785	0.0484762	0.0361564	0.0536314	0.0379393	0.0832455
CA341859	Nuclear factor kappa-B, subunit 1	1.2907	0.975808	2.79027	1.24118	1.72343	1.9563	0.521532	1.17829	0.893454	0.454215	1.0232	0.00690954	0.00797151	3.91229e-05	0.00180012	0.000379394	0.0001354	0.106908	0.0146167	0.0118428	0.044655	0.00167315
CA363944	Nuclear factor NF-kappa-B		-1.17217	-0.432437	1.35103	-0.542843	0.00687909	0.0681887	-0.111747	-0.13813	0.15614	0.0235581		1	0.203583	1	0.206592	0.987183	0.69407	0.313913	0.376665	0.275924	0.869017
EXOB1_A09	Nuclear matrix protein NMP200			-0.805766	-2.44052	-0.460709	-0.890408	0.124974	0.812726	0.383251	0.0676043	-0.301423			1	1	0.298866	0.147802	0.51556	0.202423	0.341628	0.768991	0.0635267
KVkm2_D03	Nuclear protein 1	0.423473	-0.898532	0.401096	-0.321859	1.29971	1.09837	-1.05914	2.96903		0.324467	-0.254323	0.0494654	0.00633066	0.0710495	0.120169	0.000101485	4.49388e-05	1	1		1	1
utu03h03	Nuclear RNA helicase	1.58193	2.20509		1.56216	1.16473	0.780241	-0.327664	-0.694735	-0.206769	0.160538	0.145899	0.127957	1		0.140474	0.109987	0.248898	0.143922	0.0954638	0.520072	0.182787	0.246303
EXOB2_B01	Nuclease sensitive element binding protein 1-1	0.0726412	0.146441	0.663769	-0.0243973	-0.281238	-0.132754	0.617977	0.500964	0.471578	0.780765	0.50517	0.783489	0.453408	0.0130274	0.866835	0.0823368	0.393671	0.0234497	0.0239278	0.0303485	0.00498706	0.0322789
EXOB3_F10	Nuclease sensitive element binding protein 1-2	-0.228638	-0.149656	0.0167493	-0.212537	-0.100054	-0.00450389	-0.403657	-0.194661	-0.202038	-0.00743461	-0.0156342	0.278408	0.355577	0.914304	0.256464	0.49836	0.971595	0.0837588	0.16086	0.185206	0.964616	0.89623
CA376976	Nucleolar fibrillar center protein	-1.26875	-0.0993431	-0.615347	-0.618159	-0.505532	-0.19738	0.0794592	0.1433	0.0412678	-0.499895	-0.0681186	1	1	0.189202	0.213462	0.318083	0.580327	0.544997	0.423917	0.736776	0.00905387	0.504795
CA387837	Nucleolar protein NAP57	-1.28819	-0.648135	-0.68268	0.188796	-0.0749327	-0.466131	0.208134	-0.279176	0.112669	0.0242743	-0.179737	0.0716203	0.0506696	0.057973	0.525025	0.677338	0.0485799	0.216728	0.145386	0.398213	0.854808	0.234146
EXOB1_C06	Nucleolar protein Nop56-1	2.56114	2.92561	1.5891	2.10706		1.31871	0.0141479	-0.22399	-0.255568	-0.288144	-0.598744	1	0.0105655	1	1		0.131503	0.961396	0.414698	0.246328	0.22549	0.0273891
EXOB2_A06	Nucleolar protein Nop56-2	-0.0203972	0.348468	0.379381	0.775167	0.892545	0.244601	0.348427	0.379555	0.33744	0.449691	0.556983	0.980284	0.546924	0.0437969	0.144684	0.0766205	0.354153	0.0313763	0.156547	0.0775607	0.00656348	0.00951518
CA354056	Nucleolysin TIA-1	0.724742	-1.23944	0.93045	-0.251609	1.21303	1.71094	-0.12791	1.08351	0.854099	0.458947	1.07988	1	1	1	0.784045	0.0422279	0.0306507	0.451586	0.000621458	0.000905724	0.0055107	0.000225018
CA361443	Nucleolysin TIAR	-1.03011	-0.106817	-0.23394	-1.85541	-0.206299	-0.806484	-0.127215	-0.557892	-0.413113	0.211464	-0.0315816	0.296027	0.908294	0.527689	0.0823876	0.715502	0.259483	0.358912	0.0613718	0.0617477	0.100409	0.84123
CA370339	Nucleophosmin 1	-0.316448	0.170027	-0.673853	0.436829	0.266541	0.00212197	-0.24112	-0.536071	-0.411472	-0.00381352	-0.19176	0.560685	0.582576	0.00662742	0.0553832	0.256642	0.992074	0.298093	0.0390047	0.0146963	0.97999	0.168179
HKT0001_G11	Nucleoside diphosphate kinase 3	-0.29926	-0.0526021	0.322428	-0.174626	-0.240653	0.105143	0.0310981	0.00144795	-0.299855	-0.165762	-0.345808	0.600085	1	0.0883531	0.796778	0.684139	0.793171	0.90705	0.996434	0.245764	0.31049	0.111358
EXOB2_A02	Nucleoside diphosphate kinase, mitochondrial precursor	1.36223	1.2062	1.83742	1.57608	1.69129	1.98638	0.468826	0.787093	0.166381	-0.0864549	-0.359477	0.00338963	0.00377138	0.000805786	0.00150076	0.00639113	7.049e-05	0.243263	0.113112	0.375936	0.655169	0.0346977
EXOB3_G02	Organic anion transporter	-0.921663	-0.0143742	0.380867	-0.754163	-0.630246	0.958007	0.0503887	0.235971	0.467482	0.7968	0.388061	0.251512	0.978375	0.0745766	0.128169	0.256517	0.00136045	0.816486	0.273369	0.0279653	0.000604615	0.027003
EXOB2_B02	Ornithine decarboxylase antizyme-1	0.622312	0.534187	-0.481091	0.65188	-1.93449	-0.561131	0.726421	0.394719	0.0979047	0.46324	0.351702	0.315747	0.0565809	0.117274	0.177325	0.0101285	0.190247	0.00512258	0.183966	0.639065	0.0482184	0.0571941
EXOB3_G09	Ornithine decarboxylase antizyme-2	0.101221	0.502849	0.00201185	0.102709	-0.208526	-0.116041	0.324831	0.208253	0.421774	0.555428	0.407668	0.679909	0.0196376	0.988164	0.647598	0.264626	0.591648	0.127721	0.311537	0.0741043	0.00307271	0.00974392
CA361342	Orphan nuclear receptor NR4A2			-0.855843	-1.47957	0.102211	-0.651006	-0.219926	-0.0160411	0.406502	0.34271	0.218208			1	1	0.815484	0.326247	0.227979	0.940185	0.104109	0.034098	0.119905
CA381388	Orphan nuclear receptor SHP	-1.61568	-3.05035	0.300531	-2.67531	-0.903942	-1.42225	0.532761	-2.61981	-4.70416	-1.63863	-5.63712	1	1	0.0448304	0.0133648	0.0966595	0.0172511	0.0471822	8.26321e-05	2.07786e-06	4.64194e-05	9.89414e-06
HK0001_B07	Ovarian fibroin-like substance-2	2.14427	-0.0485136	-0.298882		0.248504	0.454859	0.479711	-0.0040106	0.115431	0.594432	0.198083	0.00844385	0.95226	0.484997		1	0.447071	0.0125558	0.947461	0.481616	0.00425804	0.120269
HK0003_C10	Over-expressed breast tumor protein-like	-0.0301927	-0.544998	-0.812875	-0.796806	-2.25037	-1.81081	0.211127	1.60456	0.85483	0.431213	-0.124472	0.890299	0.0911807	0.00404901	0.00948768	0.00307908	0.000536641	1	1	0.0817546	0.279252	0.630453
CA375337	Oxidative-stress responsive 1	0.117613	1.01439	0.734693	0.301922	-0.126336	-0.191651	-0.702959	-0.548207	-0.901145	-1.08367	-1.13164	0.669437	0.00266267	0.00633902	0.344227	0.474384	0.318813	0.00504681	0.00935066	0.000874719	0.000541227	0.000422931
CA343389	Oxidoreductase UCPA	-2.01094	-2.11832	-0.248001	-1.18464	-0.0479516	0.813372	0.841978	0.166957	0.364215	0.297166	0.300514	0.0231405	0.0816371	0.200581	0.0698413	0.904865	0.0375949	0.00510309	0.415617	0.0716288	0.102849	0.10353
CA380848	P21-activated kinase 2	0.0919664	0.517869	0.956673	-0.591105	0.633715	0.0624822	-0.0505684	0.0570024	-0.560409	-0.431373	-0.477426	0.775694	0.0526993	0.000948692	0.359262	0.251962	0.843279	0.760696	0.534002	0.00612066	0.010755	0.000906995
CA346488	p53-like transcription factor	0.480594	0.485951	0.325736	-0.222934	-0.423828	0.151714	0.248602	0.121857	0.340158	0.29517	0.41387	0.333333	0.172992	0.0672591	0.662991	0.403356	0.432313	0.217391	0.39118	0.0870429	0.0784285	0.00584311
CA363848	p53-regulated protein PA26	-1.38415	-0.659557	-0.174065	-0.743877	-0.0115568	0.149829						1	1	0.501696	0.136184	0.964232	0.572318
HK0002_D05	Parvalbumin alpha-1	-0.218212		0.751585	1.02005	2.15367	-1.82995	0.996293	0.831817	1.21339	0.595997	0.452414	1		1	0.239639	1	1	0.0380155	1	0.0210632	0.227827	0.15991
HK0003_C08	Parvalbumin alpha-2	-0.525457	-0.825004	-0.833499	-0.947784	-1.32598	-1.1301	-0.183396	-0.123481	-0.0850833	-0.246376	-0.229718	0.0301574	0.00342924	0.000924487	0.00289612	0.00140233	0.000461151	0.301613	0.549764	0.634136	0.179733	0.291778
utu03e06	Parvalbumin alpha-3	0.400951	-0.061316	0.343392	0.506332	-0.430806	0.356493	-0.351754	-0.29062	-0.162027	0.00947047	-0.032223	0.46213	1	1	0.315846	0.184737	0.584972	0.0223219	0.189522	0.334761	0.929878	0.787895
CA371855	PDZ and LIM domain protein 1	-0.97597	-1.14952	-0.601759	-1.50386	-0.125053	0.226255	0.0678271	0.96046	0.100372	-0.0533356	-0.157556	0.0995479	1	0.0927468	0.0281905	0.625801	0.529706	0.819224	0.143358	0.783931	0.813154	0.563738
CA376574	Peptidyl-prolyl cis-trans isomerase 1	-0.110176	-1.14213	-1.03338	-0.696561	-1.09837	-0.615994	0.245499	0.442748	0.444579	0.0447977	0.731726	0.831432	0.0154717	0.00276919	0.0345313	0.029026	0.0209519	0.33217	0.16289	0.120469	0.885078	0.105044
CA386485	Peptidyl-prolyl cis-trans isomerase 2-1	-0.740501	-0.334929	-0.857439	-0.600968	-0.0402985	-0.595167	0.0277798	0.335706	0.101552	-0.766073	-0.0652969	0.0505734	0.247107	0.00402645	0.0604491	0.875829	0.0945667	0.897018	0.121351	0.517427	0.0027624	0.652608
CA357173	Peptidyl-prolyl cis-trans isomerase 2-2	0.0686976	0.31533	0.556177	0.606313	-0.209476	0.534828	0.509998	1.36258	0.552934	0.146796	-0.134179	0.879862	0.168049	0.0120954	0.110735	0.610557	0.0840747	0.296131	0.0631301	0.0342487	0.596183	0.678167
CA369722	Peptidyl-prolyl cis-trans isomerase 9	0.333295	1.27603	0.803754	1.22303	-0.0583653	0.586385	-0.328561	-0.43096	-0.125109	0.35244	-0.141538	0.421762	0.00543506	0.00289073	0.00840684	0.872815	0.187376	0.331283	0.276297	0.696068	0.425185	0.384274
CA381244	Peptidyl-prolyl cis-trans isomerase H	-0.518357		-1.18296	-0.805515	-0.127488	-2.09412	-0.604713	-0.406783	-0.366519	-0.267268	-0.0531812	1		0.0383528	1	0.720855	0.108725	0.0194487	0.150098	0.0984946	0.0576245	0.743029
utu03a02	Peptidyl-prolyl cis-trans isomerase-7	0.408746	0.614356	0.579305	0.72616	0.329286	0.217973	-0.157624	-0.0265617	0.241926	0.0673964	-0.44306	0.143561	0.0335029	0.0197179	0.0289989	0.104661	0.296122	0.729236	1	0.556633	0.777779	0.0781366
utu02e12	Periostin precursor	1.85449	0.821175		0.643538	2.37108	0.842691	-0.366577	-1.00398	-0.983066	-0.350395	-0.580971	0.052723	0.461632		0.270502	1	0.107963	0.382683	0.199101	0.15178	0.0410019	0.0680084
ENH2_H02	Peroxiredoxin 1-1	-0.295849	-0.123081	-0.782442	0.103941	0.279586	0.269184	-0.0451087	-0.0688088	0.0443255	0.0763982	0.218046	0.302542	0.555524	0.0269828	0.610862	0.189377	0.136093	0.880508	0.79084	0.815438	0.505147	0.126934
est02b08	Peroxiredoxin 1-2	1.54116	1.7726	1.70424	1.38962	1.65887	1.73663	0.285091	-1.28976	-0.689221	0.595217	-0.554083	0.00436922	0.00189212	0.00167227	0.00157397	0.0027241	0.000695872	0.0670499	0.0202085	0.0353025	0.00362524	0.0141488
Hete0002_C04	Peroxiredoxin 2	1.78746	-0.555756	0.794599	-1.41764	-0.813299	-0.122033	-0.018017	0.217119	0.157642	0.326894	0.258747	0.0189884	1	1	1	0.208762	0.770382	0.936657	0.360424	0.337791	0.0544039	0.226313
CA388409	Peroxiredoxin 4	1.07089	-0.249079	0.844845	-0.15383	1.29581	0.834824	-3.93398	-1.07352		-0.095875	-0.316352	0.0123265	0.524734	0.000196191	0.737113	0.00534579	0.0276387	1	1		0.831324	0.4708
CA374030	Peroxiredoxin 5, mitochondrial	-0.371601	-0.659985	-1.36341	-0.351343	-0.611071	-1.7171	-0.0397661	-0.180445	-0.285753	0.170226	0.317802	0.528213	0.200728	0.0828392	0.487651	0.461842	0.0254509	0.823513	0.304919	0.159686	0.142599	0.152834
CA364325	Peroxiredoxin 6	-0.104404	0.0886412	-0.660151	-0.508427	-0.0592882	0.0110164	0.095685	0.826567	-0.0828191	0.391267	-0.24019	0.751556	0.611981	0.0164076	0.107027	0.766848	0.954706	0.721874	0.0564531	0.657555	0.0567778	0.300897
CA365230	Peroxisomal acyl-coenzyme A thioester hydrolase 1		0.723164		1.86268	0.211397	0.752259	0.495384	0.344258	0.402605	-0.0669975	-0.0584532		1		0.0260217	0.798986	0.152801	0.367171	1	0.237675	0.657348	0.599138
CA344201	Peroxisomal targeting signal 2 receptor	-1.67459	0.0964108	0.746249	-0.0160454	-0.577913	0.134571	0.151032	-0.146169	0.0238412	0.312005	-0.123066	0.0278207	0.755452	0.020224	0.952144	0.209512	0.630329	0.410026	0.549503	0.903166	0.0822109	0.455624
CA345564	Peroxisome proliferator activated receptor gamma			0.903551	-0.565206	-0.0404903	0.368291	-0.131926	0.290551	0.105968	0.421336	0.211982			1	0.522483	0.959428	0.444796	0.575303	0.129772	0.517002	0.0198622	0.428704
est02b02	PEST-containing nuclear protein	0.56023	0.853628	0.498961	0.247735	0.454655	1.09578	0.406825	-1.70653	-1.55298	-0.507341	-0.941878	0.0997009	0.00191938	0.0433246	0.599598	0.077813	0.00184026	0.0352864	0.00463949	0.00225457	0.00942618	0.00107969
CA368411	Phosphatidylethanolamine N-methyltransferase, isoform 1	-2.01339	-0.754616	-0.506311	-1.30076	-0.799681	0.190909	-0.516249	-0.375972	-0.558255	0.11782	-0.0448061	1	0.161411	0.0666257	0.0595385	0.0956475	0.668916	0.232219	1	0.169262	0.563764	0.849968
CA359321	Phosphatidylinositol 3,4,5-trisphosphate-dependent Rac exchanger 1 protein	-0.484975	-0.561684	-0.0894572	-0.224119	0.532863	0.220354						0.093614	0.0667212	0.586363	0.336145	0.0595	0.130362
Hete0002_E07	Phosphoenolpyruvate carboxykinase-Embryonic beta-type globin2	0.765127	0.621366	1.36835	0.633706	0.581786	0.875727	-0.205765	0.768862	0.385442	0.0780892	0.229828	0.008115	0.0201609	0.00042202	0.00286412	0.0116627	0.00149666	0.283963	0.00437473	0.0638722	0.691724	0.20831
CA358411	Phosphoinositide-binding proteins	1.30774	-1.11308	0.165241	-0.177517	0.35016	-0.468823	-0.776234	-0.789775	-0.232395	-0.0519674	-0.458574	1	0.171966	0.453084	0.772188	0.471189	0.355986	0.0429902	0.0145785	0.127454	0.727424	0.065825
HK0002_B04	Phospholemman precursor	-0.38119	-0.579754	-0.771178	-1.09918	-0.611793	-1.05147	0.302839	-0.309931	0.171995	0.137105	0.189702	0.126833	0.0435393	0.0106253	0.00372742	0.0168145	0.00178422	0.0786323	0.0562524	0.218201	0.307966	0.132946
CA344228	Phospholipase A-2-activating protein		-0.235793	-1.07719	-1.98228	-0.0617254	-0.595802	-0.110102	0.309033	0.38692	-0.122104	0.0543709		1	0.0673709	0.0433465	0.875545	0.189268	0.684435	0.408863	0.369249	0.710236	0.846919
CA377768	Phospholipase D1		-0.718821	0.534	-2.60557	-0.0594304	0.270268	0.508687	0.017457	0.0233974	0.12262	-0.217754		1	0.268984	1	0.890739	0.303053	0.0129392	0.919822	0.915075	0.526136	0.243681
CA386349	Phospholipid hydroperoxide glutathione peroxidase A	-1.28231	0.261115	-1.25155	-0.367393	-0.385517	-1.22011	-1.30348	-2.81721	-2.53242	-1.03007	-2.05364	0.109774	0.431945	0.000865393	0.455637	0.556232	0.0261441	0.0144959	1	0.000182902	0.00112245	0.00017135
CA369101	Phospholipid hydroperoxide glutathione peroxidase B	-0.714792	-0.934649	-1.23104	-1.25744	-1.40426	-0.693691	-0.233971	-0.246972	-1.44669	-0.204065	-1.30193	0.110942	0.104787	0.00358158	0.0709234	0.0515897	0.021871	0.0978623	0.15962	0.000463163	0.102553	0.000476248
est02h02	Phosphonoformate immuno-associated protein 2	0.362211	-0.608834	-0.00515311	0.400546	-0.526393	0.113095	-0.315755	0.544963	1.0741	0.65882	1.30787	1	1	0.989015	0.435209	0.304843	0.620107	0.238174	0.0275109	0.00754343	0.00248019	0.000866926
CA375694	Phosphotyrosine independent ligand for the Lck SH2 domain p62	-2.85641	-2.74642	-1.6833	-1.41687	-1.57462	-1.7554	-0.180761	-0.0171289	-0.378091	-0.596513	-0.387146	0.0262491	0.000408511	0.000222235	0.0121576	0.000890946	6.41745e-05	0.540183	0.94719	0.0726039	0.0238262	0.0829974
CA345853	Plasma glutathione peroxidase precursor	-1.39242	-1.57663	-2.38891	-1.56649	-1.55968	-1.35442	0.134249	-0.437479	-0.577008	0.420057	-0.333969	0.00193367	0.000735606	9.12229e-05	0.000211027	0.000272579	0.000476915	0.610979	0.168286	0.0387647	0.0100033	0.0681869
HK0003_E01	Plasminogen precursor-1	-0.288054	-0.604424	-0.718693	0.312627	-0.604321	-0.269773	0.258444	0.221593	0.628776	0.233339	0.191736	0.0634043	0.0012533	0.00879198	0.606312	0.00161542	0.0236066	0.14594	0.163454	0.0103855	0.113244	0.171752
HST0001_C03	Plasminogen precursor-2	0.0385985	0.228984	0.280271	0.149005	-0.0289262	0.0748552	0.234905	0.426521	0.453061	0.322819	0.517536	0.889694	0.19233	0.230201	0.334468	0.84556	0.440174	0.517062	0.184315	0.0830065	0.0937382	0.030353
CA377697	Platelet-derived endothelial cell growth factor	0.568457	0.861476	0.925874	0.364054	0.341143	0.343057	0.273772		0.719612		0.674919	0.0939115	0.0561757	0.000377772	0.347927	0.418671	0.428049	1		1		1
CA378413	Platelet-derived growth factor, A chain	1.41024	0.276476	0.581872	-0.070615	0.99259	0.647067	-0.429806	-0.118036	-0.677504	-0.495403	-1.04407	0.0659085	0.582061	1	0.833503	0.242607	0.265972	0.0228243	0.555892	0.0093842	0.0126383	0.00106915
CA356463	Pleiotrophin precursor				-0.127722	1.71841	0.468521	0.37412	0.180401	0.445407	0.354353	0.589939				1	0.0954887	0.338654	0.0410636	0.32481	0.0178356	0.0357134	0.0112458
HK0001_F11	PNAS-106	0.739449	-0.265086	-0.34731	0.559419	0.684749	-0.852913	-0.0896735	-0.109049	0.0169007	0.774314	-0.0956332	0.135824	0.597585	0.12267	0.0233086	0.0827728	0.0760525	0.725215	0.615775	0.937891	0.00185877	0.657492
est02b11	Pol polyprotein	0.968574	1.32367	-0.186861	1.52012	0.782668	-0.119108	-0.449928	0.390663	0.507291	0.515492	0.36865	0.127881	0.0669963	0.490856	0.0111464	0.269017	0.629158	1	0.353229	1	0.0681454	0.0982436
CA347775	Poliovirus receptor related protein 1 precursor			1.31729	-1.66044	0.620255	0.151757	0.587849	0.709309	0.465012	0.219057	0.166641			0.0314287	0.0645448	0.113869	0.601657	0.055621	0.063794	0.2046	0.466832	0.63934
est03e03	Poly(RC) binding protein 2	-0.862635	-0.372736	-0.13261	-0.463327	-0.121291	0.212372	0.365286	0.349895	0.691838	0.0901844	0.535216	0.105915	0.202018	0.557913	0.0521524	0.464762	0.172117	0.071191	0.118239	0.00923727	0.585589	0.0133246
CA358548	Polyadenylate-binding protein 4	0.92537	1.12398	1.29215	0.959129	1.00722	1.09747	0.154052	0.0853184	0.317451	0.21262	0.102935	0.00976179	0.00272539	0.000631492	0.00182088	0.0289485	0.00131791	0.381368	0.528696	0.116893	0.564786	0.582501
est04a06	Polyadenylate-binding protein-interacting protein 2	0.802832	0.94291	0.158811	1.33141	1.15275	0.704205	0.578375		-0.231091	0.393804	0.218627	0.191362	1	1	0.173741	0.274996	0.254284	0.326852		1	1	1
est04f01	Polyposis locus protein 1	-1.8758	-3.55192	-2.82698	-1.47572	-1.54538	-1.71336	0.553878		0.507993	2.73058	-0.502277	0.00190626	0.00134796	4.3372e-06	0.0146253	0.000345623	0.000114423	1		1	1	1
CA376673	Pre-B cell enhancing factor	-2.12143	-1.99196	-0.660776	-0.367489	-0.114907	0.10909	0.143602	0.344939	0.584958	0.416182	0.863995	1	0.057067	0.00810947	0.27169	0.838505	0.779165	0.478951	0.103881	0.0351605	0.0758714	0.00980562
CA367903	Procathepsin L-1	0.0374969	-0.378119	-0.99275	0.0879939	0.383105	0.237554	0.145525	-0.648577	-0.716337	-0.580555	-0.150363	0.879622	0.0474087	0.000545175	0.513902	0.0242017	0.117607	0.551404	0.0455114	0.0325814	0.0639409	0.521299
CA373770	Procathepsin L-2	0.767216	0.249613	0.0950783	0.670196	0.849773	0.776786	-0.241181	-0.378386	-0.470254	0.0836856	0.0308039	0.0328917	0.333529	0.606759	0.0277506	0.00187082	0.00173662	1	0.373386	0.164148	0.633706	0.854051
EXOB2_G02	Profilin-1	-1.45216	-1.7234	-1.2953	-0.568687	-0.998994	-1.68642	0.397006	0.334728	0.553113	0.280877	0.303101	0.0443522	0.0365399	0.000609856	0.155987	0.0756217	0.00115458	0.0550001	0.204466	0.0219804	0.157224	0.0553893
EXOB3_A06	Programmed cell death 10	0.0742957	0.219871	0.6706	0.50185	-0.0228972	-0.0245098	-0.14029	-0.16207	0.176117	-0.0180628	0.0829977	0.906669	0.685607	0.0134352	0.262253	0.925989	0.9228	0.632416	0.58168	0.260668	0.930992	0.628994
CA344323	Programmed cell death protein 2				-0.000389503	-0.627765	-1.71543	0.529337	0.435261	0.579321	0.320926	0.141809				1	0.329957	0.0913705	0.0124833	0.0546574	0.00857855	0.0542223	0.390157
CA366068	Programmed cell death protein 5	-1.24197	0.868696	0.0404558	-0.602317	0.82096	-0.48537	0.627897	0.667062	0.32194	0.822319	-0.22129	1	0.365905	0.919886	0.48473	0.171586	0.391845	1	1	1	0.167798	0.647364
CA381566	Programmed cell death protein 6	-2.84751	-1.80634	-0.974243	-1.6423	-1.54578	-1.46442	-0.146853	1.85162	1.21359	0.736511	1.41571	0.0912132	0.0643673	0.0215034	0.0734633	0.0938386	0.0151281	0.584306	0.000640799	0.0137257	0.000622994	0.000405231
CA367619	Programmed cell death protein 8, mitochondrial precursor	-0.317878	-0.788907	-1.0109	-0.793389	-0.224702	-0.420938	-0.145305	-0.617459	0.00737241	-0.0367015	-0.217461	0.420646	0.0341363	0.0015569	0.106968	0.21007	0.103701	0.494559	0.0540983	0.970496	0.857487	0.155079
utu04b12	Prolargin precursor	2.58596	-1.12586	0.954681	2.98884	-0.291154	0.463577	-0.176959	0.0462406	0.677543	0.21498	-0.292206	1	1	1	0.0595459	0.749591	0.514925	0.268266	0.598906	0.000416601	0.213143	0.0518811
CA384059	Proliferating cell nuclear antigen	-0.179547	-0.578041	0.108109	0.121812	-0.240796	-0.471215	-0.797952	-0.209354	-0.0691059	-0.104719	0.152651	0.61191	0.299544	0.602612	0.761526	0.739915	0.270591	0.0585881	0.225081	0.617638	0.428361	0.462738
CA367288	Properdin	0.589058	1.41153	0.52875	1.20461	1.04167	0.200553	-0.304429	0.203261	0.243431	0.0656849	0.329935	0.198149	0.00480996	0.0337019	0.0192145	0.168902	0.678497	0.491588	0.661394	0.266787	0.752313	0.213853
EXOB4_D10	Prosaposin	-0.231172	0.505011	-0.293177	-0.457767	-0.420252	-0.514638	0.136137	-0.791963	0.32986	-0.144318	-0.130107	1	1	0.234918	0.259041	0.315609	0.166286	0.709669	1	0.487094	0.638831	0.652533
HK0001_C06	Prostaglandin D synthase homolog	1.4888	1.41232	-0.113985	0.56058	3.60441	0.142225	0.728037	-0.154513	-0.222142	0.362529	0.197211	0.0453795	0.0698566	0.579582	0.330923	0.0180237	1	0.00725568	0.274661	0.247556	0.0889826	0.184479
CA352474	Prostaglandin endoperoxide synthase-2	0.815755	0.665092	0.820879	0.664983	1.74608	0.89676	-0.282759	-0.0409311	-0.700879	0.0177385	-0.273625	0.0902964	0.276375	0.00685506	0.29325	0.0482873	0.0972224	1	0.943974	0.060082	0.942013	0.403863
CA352578	Prostaglandine D synthase	-0.204034	-0.69089	1.03894	-0.277711	0.880455	0.386493	-0.852368	-0.511045	-1.02539	-1.23186	-1.14103	0.406861	0.000849351	0.00127272	0.127293	0.000555385	0.0196495	0.00024713	0.00919375	0.000232346	0.00035318	0.000566097
est01g07	Proteasome activator complex subunit 2	-2.87153	-4.19342	-1.31543	-2.40891	-1.31377	-1.28462	0.291369	0.689676	0.162789	-0.0167457	-0.20304	1	1	0.000632843	0.103109	0.00549437	0.006471	0.555851	1	0.751568	0.944114	0.416125
EXOB2_D01	Proteasome subunit alpha type 3	2.08446	1.76982	-0.193235	1.66386	-1.15969	0.000633922	0.359425	0.257953	0.456428	0.332625	0.251481	0.00359452	0.00652735	0.408435	0.0177879	0.217584	0.998084	0.0538297	0.0769784	0.0237387	0.0183514	0.0505694
EXOB2_F01	Proteasome subunit alpha type 6	0.0914286	0.060548	0.429142	0.0212542	-0.740032	-0.624271	0.890754	0.0126982	-0.26461	0.336276	-0.303959	0.815897	0.833012	0.264303	0.956638	0.0616597	0.0588407	0.00339542	0.942107	0.137867	0.0867905	0.104897
EXOB3_F05	Proteasome subunit alpha type 7-1			-2.49492	-2.24509	-0.650231	-1.22028	0.29891	0.517686	0.452847	0.310404	0.672335			0.00124906	0.0227414	0.243662	0.0019191	0.182483	0.0157455	0.0378616	0.0529718	0.00872487
KVkm2_G02	Proteasome subunit alpha type 7-2	-0.787919	-0.476082	-1.32734	-1.04445	-0.315178	-0.552963	-0.762211	-1.67729	-1.41549	-0.0222915	-0.590126	0.0428775	0.27078	0.00268236	0.0371111	0.235947	0.0362197	0.0108616	0.00867327	0.00525584	0.85107	0.00902259
utu02h03	Proteasome subunit beta type 2	-0.730005	-0.168869	-0.815897	-0.505341	-0.455418	-0.775831	-0.0824975	0.150158	0.199137	0.189054	0.547843	0.152686	0.535211	0.0851686	0.324826	0.433221	0.104184	0.637151	0.56371	0.399069	0.20969	0.0672214
est02f12	Proteasome subunit beta type 9 precursor		-1.12083	-0.416665	-1.50417	-0.715065	-0.755962	0.402995		0.944669	0.0650353	0.00832165		1	0.249512	0.0815997	0.0542618	0.0392178	0.452363		1	0.761158	0.973846
CA376709	Protein activator of the interferon-induced protein kinase	-1.08334		-0.464149	-0.5506	-0.0162206	6.89444e-05	-0.279135	-0.0860733	0.0974508	-0.0524498	-0.0505291	1		0.0740096	1	0.970275	0.999851	0.221299	0.806636	0.698423	0.774338	0.841751
CA344582	Protein farnesyltransferase	0.887965	0.79642	0.0595043	-0.470142	0.0525262	0.134412	-0.388438	-0.293491	-0.454048	-0.542594	-0.563306	0.218859	0.213208	0.742607	0.115387	0.906211	0.82347	0.0586239	0.139598	0.0190159	0.00485196	0.016103
CA352381	Protein kinase C, alpha type	-1.85988	-0.310959	0.306388	-0.057164	-0.395803	0.15272	0.800139	0.239205	0.539237	0.954462	0.448045	1	1	0.139997	0.910326	0.291206	0.602036	0.00705068	0.293636	0.00979704	6.69152e-05	0.0138642
CA381969	Protein kinase N1	-0.342466	-0.610662	0.808576	-0.271474	-0.991421	-0.189333	-0.496795	-0.833787	-1.39808	0.598686	-0.34493	1	1	0.00533524	0.571203	0.138774	0.61419	0.144921	0.0539483	0.00510839	0.00136737	0.0240835
CA378435	Protein phosphatase 2C delta isoform	-1.84261	0.0960254	1.25594	-1.38218	-0.160799	-0.847536	-0.410013	-0.328178	-0.263378	-0.299421	-0.408818	0.133041	0.766207	0.000376548	0.0374495	0.640353	0.128088	0.0595238	0.0596473	0.142965	0.138222	0.0120709
utu02c03	Protein phosphatase 2C gamma isoform	-0.786345	-0.260888	0.158131	-0.262757	-0.318407	-0.280156	0.0607185	-0.592431	0.0650244	-0.0829213	-0.00442849	0.0693189	0.281455	0.53451	0.344827	0.141363	0.0937755	0.880728	0.329988	0.58781	0.835064	0.983041
CA359487	Protein phosphatase methylesterase 1	-2.93981	0.3244	0.442443	0.111728	-0.424707	0.0927486	0.375183	0.717537	1.00223	0.262854	0.799738	0.0494637	0.250453	0.140495	0.79522	0.265874	0.729641	0.0824321	0.0139392	0.00171314	0.0963791	0.00453991
CA342227	Protein tyrosine kinase 2 beta	-1.07982	-2.22551	0.577325	0.0942515	-0.569892	-0.70771	0.31111	0.753612	0.36399	0.130447	-0.249298	0.0870237	0.0400577	0.00788123	0.706189	0.396673	0.0266617	0.390901	0.0927674	0.158477	0.778928	0.45242
est02a04	Protein-tyrosine phosphatase kappa precursor	-1.81777		0.159565	-0.0380519	-0.187731	0.360987	-0.20745		0.87564	0.372681		1		0.712127	1	0.657312	0.263008	1		1	1
CA375106	Protein-tyrosine sulfotransferase 1	-0.512337	-2.221	-0.644239	-0.528544	-0.802708	0.0234357	0.0222379	0.161852	0.356531	0.121283	0.134838	0.284317	1	0.0701405	0.191167	0.256295	0.938808	0.870266	0.421363	0.0166716	0.275659	0.312755
HK0002_D09	Prothymosin alpha	-1.68987	-1.17527	-0.404572	-1.77511	-1.65302	-0.863026	0.325764	-0.0954038	0.278981	0.0561447	0.139763	0.103155	0.130836	0.0948507	0.0177123	0.0657154	0.0978697	0.169373	0.733156	0.18261	0.69719	0.338089
CA343894	Protoheme IX farnesyltransferase	-0.496643	-0.456724	-0.776791	-1.43372	-1.55097	-0.988821	-0.349585	-0.354601	-0.102851	0.4336	0.0382282	0.438416	0.211866	0.0170658	0.0421063	0.0508863	0.0320224	0.178474	0.0705578	0.562451	0.0152173	0.674737
CA346664	Proto-oncogene protein c-fos	0.66269	0.272753	0.191638	0.389921	-0.142247	0.117753	-0.334363	0.275719	0.783192	-0.339989	1.00908	0.0905182	0.502792	0.254653	0.329942	0.675827	0.628232	0.161286	0.282196	0.00139486	0.0676925	0.000782305
CA382984	Proto-oncogene tyrosine-protein kinase ABL1				-1.49494	0.537578	-0.907002	-0.204192	0.927976	1.07343	0.998022	1.23573				1	0.303483	0.295908	0.319123	0.00152354	0.000969318	0.00037863	0.000171494
CA351664	Protoporphyrinogen oxidase	0.220393	-0.136036	0.124591	0.114857	0.368257	0.181726	-0.133031	-0.163134	0.0285612	-0.161715	-0.420421	0.683148	0.718499	0.671006	0.753086	0.329009	0.614975	0.660079	0.488102	0.905119	0.331459	0.0280906
EXOB1_B07	PRPF39 protein		-4.32956	0.573809		1.18266	0.496993	0.231127	0.421126	0.280345	0.683049	0.100909		1	1		0.0347302	0.425055	0.427745	0.111792	0.246892	0.0120422	0.62824
CA378393	P-selectin glycoprotein ligand 1	0.414399	0.497771	0.478083	0.365753	0.228232	-0.160935	-0.313694	0.138326	0.0293076	-0.668203	-0.525556	0.5608	1	1	0.497278	0.641451	0.768033	0.169457	0.433375	0.86562	0.00491553	0.0254074
CA359761	PTB domain adaptor protein CED-6			-1.65923	-1.50939	-0.574163	-0.945664					1.69905			0.00613928	1	0.268294	0.0686646					1
HK0003_B10	Pterin-4-alpha-carbinolamine dehydratase	1.25754	0.914536	0.0531388	-0.0670341	0.528078	0.821428	0.36307	0.345455	0.217249	0.135458	0.0920223	0.0859713	0.168074	0.800287	0.899474	0.35508	0.00878956	0.190606	0.134804	0.221607	0.402112	0.714191
est03e10	Putative inorganic polyphosphate/ATP-NAD kinase		-0.051748	-0.503245	-0.545605	-1.5393	-0.913366	0.371778	0.587114	1.41589	0.321485	1.04058		1	0.195367	0.324025	0.0261405	0.0124914	0.145252	0.0573947	0.000737603	0.0327189	0.000861572
CA387236	Putative ISG12 protein	-0.846127	-2.04775	-0.521624	-0.105612	-1.37256	-0.233671	0.222655	-0.37555	-0.347397	-0.237564	-0.345757	0.11262	0.0252426	0.039028	0.780663	0.0199779	0.395581	0.2466	0.0189446	0.0381455	0.0709049	0.0231712
HK0003_D04	Putative nuclear protein ORF1-FL49	0.279725	-2.27465	0.546995	-0.205236	-0.271557	-0.566544	0.353166	-0.694331	-0.328078	-0.101775	-0.767753	1	0.106927	0.0409685	0.630938	0.51068	0.339333	0.176364	0.108538	0.241512	0.532597	0.0156605
HK0001_B08	Putative pre-mRNA splicing factor RNA helicase	-0.710948	-2.15369	-0.232132	-2.04654	-0.0206869	-0.928901	-0.0609963	-0.0278401	0.239469	0.446147	0.584905	0.529731	0.0574354	0.464851	0.0450791	0.945224	0.000646993	0.743446	0.906152	0.207336	0.0333802	0.00369394
CA342838	Putative ST2L protein	-0.668869	-0.637357	-0.167696	0.225651	-1.02236	-1.01691	-0.627831	-0.504479	-1.11585	-1.44969	-1.39467	0.541617	0.33853	0.571285	0.524485	0.236895	0.0605946	0.0507059	0.0155392	0.000258684	0.000178306	9.12838e-05
CA365116	Pyrin-1	-0.385654	-0.60029	-0.653001	-0.490163	-0.238256	-0.518954	-0.81941	-0.655241	-0.768506	-0.219788	-0.526697	0.377773	0.280641	0.10486	0.234125	0.612805	0.174805	1	1	1	1	0.186091
CA372761	Pyrin-2	-0.909886	-0.840692	0.483323	-0.195091	-1.38426	0.358969	-0.521838	-0.343379	-0.394823	-0.387869	-0.560868	0.186867	0.105808	0.0651311	0.733291	0.0778249	0.274177	0.0360915	0.10453	0.0237737	0.0194467	0.00864916
est01f07	Pyruvate dehydrogenase [lipoamide] kinase				1.07117	0.319047	-0.0589218	-0.824273	-0.209701	-0.3732	-0.355285	0.0555951				1	0.660717	1	0.0130622	0.380009	0.107644	0.0985879	0.686253
HK0001_G12	Quinone oxidoreductase	-0.729401	-0.843418	-0.623415	-1.03719	-1.51381	-1.33491	0.960626		0.982208	0.492573	0.170264	0.0744627	0.0148231	0.0163191	0.0205409	0.00202251	0.00183623	1		0.0643105	0.0782522	0.426712
EXOB4_F05	Rab GDP dissociation inhibitor beta	0.239077	-0.64026	-0.318684	-0.760359	-0.119339	-0.16213	0.164643	0.160036	0.177406	0.253178	0.624453	0.653505	0.25635	0.0507361	0.107041	0.778605	0.394041	0.357059	0.483417	0.431905	0.0935205	0.0202798
CA364621	RAC-alpha serine/threonine-protein kinase			0.534597	-1.37227	-0.665993	0.0321473	0.367708	0.36818	0.725951	0.250216	0.303751			0.101348	0.249972	0.113048	0.884598	0.275688	1	0.0781464	0.311177	0.211644
CA359048	Ran-binding protein 2		-0.352306	-0.419145	-1.21507	0.146695	0.0211259	0.622659	-0.0124541	0.286618	0.670527	0.1838		1	1	0.161976	0.680989	0.949356	0.00422104	0.937939	0.0722243	0.00220678	0.209525
CA350333	Ras activator RasGRP	-0.0632724	-1.81221	-0.538937	0.833892	-1.87804	-0.765463	0.354142	0.789099	0.87333	0.663898	0.81899	0.8886	0.0547709	0.041263	0.240011	0.0225913	0.0277264	1	1	1	0.178965	0.0375138
CA386208	Ras guanine nucleotide exchange factor 2 (Fragment)	-0.898863	-1.8789	0.889639	-0.223725	-0.0839004	0.468033		0.21941	-0.0224809	0.192866	0.656028	0.105998	0.0812811	0.0319585	0.581351	0.749995	0.209006		1	0.944837	0.449668	0.0185702
est04a08	Ras-related C3 botulinum toxin substrate 2	-1.59042		-0.751574	-0.874863	-0.269379	-1.34503	0.53182	0.657415	0.643673	-0.0415508	0.0923952	1		0.0486798	1	0.26541	0.0172203	0.0135699	0.0141145	0.0162188	0.746116	0.397619
ENH2_D02	Receptor for activated C kinase	-0.192992	-0.0354176	-0.0432606	-0.00583985	0.23885	0.188518	0.117092	-0.185453	-0.208811	0.27303	0.176072	0.252282	0.860336	0.799333	0.969453	0.168202	0.117417	0.750438	0.549404	0.562254	0.183792	0.148719
CA356686	Receptor-interacting serine/threonine-protein kinase 2	-0.277021	0.12359	0.171681	0.585261	-0.00743709	0.284043	0.347694	0.709911	0.676314	-0.0799531	0.129026	0.487274	0.716648	0.342091	0.160439	0.983701	0.375831	0.113083	0.33085	0.030791	0.552511	0.546102
EXOB2_C10	Red cell acid phosphatase 1	-1.49456	-1.0217	-0.455306	-0.189288	-0.378286	0.266573	0.178489	0.289937	0.41802	0.985116	0.607996	0.105371	0.106106	0.0640028	0.633251	0.324984	0.300668	0.427051	0.161255	0.0299209	0.000340706	0.00225168
CA383094	Regulator of G-protein signaling 1-1	-0.0365004	0.340271	0.794144	0.851786	0.477954	0.191255	-1.03803		-0.841545	-0.610882	0.00384955	1	0.524427	0.00731761	0.0866768	0.19079	0.510431	0.110297		1	0.0763039	0.975667
CA361101	Regulator of G-protein signaling 1-2	-1.49672	0.185325	0.378001	-0.587699	-1.9293	-1.52736	0.32695	0.116509	-0.975596	-0.0417412	-0.316185	1	1	0.342691	1	0.050567	0.0714743	0.0657215	0.310469	3.08826e-05	0.548741	0.030634
CA386450	Regulator of nonsense transcripts 1	-0.858521	-1.16689	0.40078	-0.132252	0.152748	-0.486913	-0.630084	-0.346184	0.0333895	0.114099	0.415588	0.323525	0.116541	0.0769409	0.78151	0.749375	0.476531	0.10398	0.351729	0.892496	0.467727	0.0381977
est03a11	ReO_6-1	0.0940083	-0.247177	-0.0536825	-0.322201	-0.392154	-0.29974	-0.41485	-0.220531	-0.407228	0.292703	0.289161	0.845454	0.518419	0.870355	0.484139	0.228256	0.394468	0.228454	0.412135	0.226735	0.142501	0.0341593
EST1-3A_F04	ReO_6-2		0.13446	-0.447501	-0.440751	0.00565911	0.45793							1	0.279004	0.249372	0.98906	0.226393
CA343612	ReO_6-3	0.73665	0.831504	0.538309	0.3484	0.409164	0.318713	0.0358209	-0.737715	-0.813858	-1.93581	-1.16594	0.0242831	0.00689797	0.02832	0.152225	0.188445	0.15134	0.881261	1	1	0.019482	0.0188116
CA379928	ReO_6-4	0.15388	0.652612	-0.220971	0.239556	-1.45016	-0.466291	-0.818422	-0.506239	-0.651492	-1.20818	-1.11402	0.698009	0.00374782	0.313886	0.461512	0.0109628	0.0839139	0.000177583	0.0188423	0.000642043	2.99281e-05	0.000144693
CA383545	ReO_6-5	-0.190138	0.349912	0.0702664	0.0757997	-0.151444	-0.110395	0.061227	0.315797	0.889314	0.522339	0.550071	0.622419	0.207664	0.742884	0.692014	0.499136	0.468012	0.657519	0.0845883	0.000113279	0.0194216	0.00195704
est03a03	RER1 protein	-2.29676	-0.126639	-1.26031	-1.26145	-0.930407	-1.53224					0.593303	0.0873091	0.769705	0.00222348	0.0562237	0.149614	0.0179475					0.214354
EXOB3_F03	Retinal pigment epithelium-specific 65 kDa protein					1.87179	-0.0117755	0.360188	0.237044	0.543995	0.162489	0.377738					0.0310296	0.981904	0.0702346	0.335439	0.0070463	0.258738	0.019994
CA365505	Retinoblastoma-like protein 1	1.23596	0.343067	-0.343167	-0.0641642	1.62536	-0.482612	0.202223	-0.121855	0.505896	0.202759	0.0979637	0.033086	0.436135	0.0795764	0.874802	0.014574	0.188405	0.497278	0.752038	0.0706453	0.298543	0.728388
utu03c02	Retinoic acid receptor responder 3-1	-0.58514	-0.0977365	-0.212366	-0.291472	0.221197	0.258878	0.323439	0.0274176	-0.0315702	-0.667761	-1.19173	0.0914206	0.707386	0.257239	0.343368	0.353842	0.113388	0.312943	0.932018	0.898774	0.00417523	0.00269177
utu03d06	Retinoic acid receptor responder 3-2	-0.196361	-0.210413	-0.442474	0.0874792	0.133481	0.362454	-0.197279	0.139177	-0.0500101	-0.440265	0.250288	0.575947	0.339238	0.0276438	0.657006	0.491326	0.101827	0.173918	0.464414	0.7969	0.00932371	0.101461
CA386586	Retinoic acid receptor RXR-beta	0.791735	0.296588	0.149744	-0.146078	0.298822	0.315452	0.366758	0.483929	0.880923	0.288837	0.966464	0.0553464	0.246115	0.531442	0.673263	0.167179	0.21154	0.0576367	0.0640852	0.00223229	0.098575	0.00202966
est03h06	Retinol-binding protein I, cellular	-0.998104	0.872952	0.523619	-0.68678	0.701365	0.100228				0.971797	-0.209253	1	1	0.311949	0.175618	0.21842	0.776019				1	1
utu03d08	Reverse transcriptase	0.625156	1.32326	0.224626	2.17252	0.820003	0.673766	0.113426	-0.639933	-0.344686	0.220857	0.353598	0.539549	0.233153	1	0.0192881	0.19181	0.205701	0.599914	0.131234	0.0914645	0.0885523	0.0417492
CA342656	Reverse transcriptase-like-1	0.074397	0.812685	0.373159	0.779931	0.260214	0.620952	-0.762074	-0.369337	-0.746408	-0.994307	-0.816039	0.680769	0.00173958	0.0190687	0.00173351	0.179576	0.00092177	0.00276156	0.0340564	0.00130764	0.000667716	0.000563968
CA351516	Reverse transcriptase-like-2	0.261509	0.930818	0.368348	0.811076	0.187927	0.590761				0.622339		0.327906	0.000465061	0.121169	0.0128049	0.248065	0.0019785				1
CA355055	Reversion-inducing cysteine-rich protein with Kazal motifs	-0.441463	-0.714428	-0.440401	-0.121054	-1.16762	-0.872678	-0.60987	0.0609494	-0.417689	-1.29676	-1.11361	0.1883	0.0459257	0.103701	0.749301	0.00886943	0.00949502	0.0177919	0.765999	0.105907	0.000258314	0.00106617
CA367029	Rho guanine nucleotide exchange factor 5	-0.181862	0.536676	0.131844	-0.288242	-0.162794	-0.146416	0.0601037	-0.505832	-0.3559	-0.318214	-0.55562	0.690154	0.0665351	0.651513	0.396268	0.667938	0.334582	0.747496	0.190059	0.16658	0.0321248	0.0280675
CA382448	Rho-related GTP-binding protein RhoH	-0.690396	-0.897863	0.305775	-0.121242	0.137148	0.0294031	-0.611074		0.458247	-0.340035	-0.0634909	1	0.269508	0.187713	0.786484	0.764938	0.928566	1		0.387587	1	1
est01b05	Ribonuclease Ok2		-4.68594	1.44822	0.545303	0.961009	1.47827	-0.431123	0.0701061	-0.148022	0.539516	0.469646		1	1	0.138738	0.183479	0.0314661	0.0331655	0.536247	0.380444	0.00646885	0.00393693
EXOB1_B09	Ribonucleoside-diphosphate reductase large subunit		2.66231	0.622855	0.680643	0.0909395	-0.318389	-0.443766	-0.261416	-0.35536	0.083518	-0.359334		1	0.0282306	1	0.883488	0.641516	0.09919	0.21805	0.0507567	0.585984	0.0550505
EXOB3_A08	Ribosomal protein L11	-0.0862028	-0.37344	-0.111315	-0.0184209	0.100157	-0.00878329	0.536937	-0.0729251	0.253007	0.47627	0.493547	0.718411	0.109879	0.47078	0.925171	0.53567	0.934386	0.0732378	0.318595	0.0868979	0.000309713	0.000719656
utu02h11	Ribosomal protein L13	0.0577024	-0.143177	-0.293279	-0.361704	0.329845	0.0962238	-0.110228	-0.0093074	0.677522	0.331953	0.877359	0.654735	0.445753	0.134682	0.203827	0.0457174	0.462279	0.6154	0.978426	0.0105538	0.0365847	0.0011357
ENH2_B12	Ribosomal protein L35-1	1.3362	1.52596	1.57319	1.24021	1.27027	1.47917	0.663554	-0.361932	-0.214136	-0.0568168	-0.229546	0.000772424	0.000685725	0.000288465	0.00378699	3.73833e-05	1.59237e-05	0.00338109	0.0513324	0.179175	0.670686	0.0877011
ENH2_D07	Ribosomal protein L35-2-alpha-1-antiproteinase-like protein	1.36173	0.937755	1.16433	0.871126	1.1438	1.35629	-0.033942	0.48919	0.0391349	0.0309578	0.0401312	0.00128515	0.000410644	0.00033506	0.00162902	0.000247608	2.45768e-05	0.900736	0.0827979	0.811812	0.84204	0.783523
Hete0002_G08	Ribosomal protein L35-3	-0.39112	-0.319386	-0.644803	-0.3029	-0.551437	-0.488103	-0.548016	-1.642	-1.97301	-0.156673	-1.89634	0.111282	0.15103	0.0109912	0.174487	0.00106437	0.00666961	0.0806749	0.00344972	0.000675598	0.362109	4.05377e-05
EXOB4_B03	Ribosomal protein L36a-like-1	0.269523	-0.208303	0.127716	-0.40499	-0.358681	-0.439249	-0.0297542	-1.00277	-0.462439	0.0256627	-0.583333	0.299695	0.242073	0.478061	0.0343948	0.0963509	0.0151653	0.890496	1	0.242513	0.910024	0.0270937
utu04g04	Ribosomal protein L36a-like-2	-0.391364	-0.66522	-0.691892	-0.69222	0.0572723	-0.150642	-0.704619	0.160384	-0.287617	-0.233383	-0.352505	0.117678	0.0457596	0.0164013	0.0619156	0.71031	0.258196	0.064178	0.404379	0.321142	0.447904	0.23094
EXOB1_A05	Ribosomal protein L6-1	-0.274156	-0.494293	-0.133247	-0.21977	-0.195781	-0.201689	0.500939	0.740169	0.208185	0.352439	0.171213	0.264093	0.0117085	0.525659	0.338109	0.165985	0.127066	0.0967447	1	0.566367	0.191825	0.413645
utu03b02	Ribosomal protein L6-2	0.0226243	-0.0629004	-0.068235	0.310033	0.633924	0.349174	0.166198	-0.1691	-0.0991298	0.707318	0.142898	0.898367	0.665774	0.413369	0.0989077	0.0031872	0.0202385	0.530776	0.595626	0.44253	0.00100323	0.356281
EXOB4_F02	Ribosomal protein S12	-0.79412	-0.772059	-0.609228	-1.41016	-0.732138	-0.691073	1.16062	0.770124	0.942294	0.363328	0.556563	0.033083	0.00464285	0.0284075	0.00438714	0.00702642	0.000248193	0.0116993	1	0.0507498	0.321794	0.185431
Hete0002_H06	Ribosomal protein S2	-0.422296	-0.55568	-0.655099	-0.918897	-0.395554	-0.524393	-0.0280704	0.394643	-0.138967	-0.0292658	0.0792046	0.0483496	0.00353567	0.00403064	0.00266373	0.0539363	0.00533537	0.925104	0.257264	1	0.889007	0.652569
EXOB1_D08	Ribosome biogenesis protein Nop10	-1.73931	-3.65604	-2.67221	-2.15364	-1.46014	-1.73687	-0.41984	-0.296098	-0.765439	-0.104748	-0.577677	1	1	0.00105249	0.0532071	0.0187333	0.00457594	0.113077	0.24365	0.0196551	0.619002	0.0395734
EST1-3A_B06	Ring finger protein 10			0.593896	-0.0440112	-0.0592618	0.147367				0.821301				1	1	0.885302	0.715649				1
EXOB2_B12	RING finger protein 103	1.51648	-1.48418	1.01958	0.519958	0.465871	0.0465867	-0.791038	-0.323739	-0.810794	-0.584486	-0.784071	1	0.206644	0.154273	0.35103	1	0.933684	0.00158009	0.0191981	0.000621579	0.00306187	0.000416887
est01b01	Ring finger protein 130	-0.731487	1.07173	-0.364009	-1.64069	-0.347217	0.442701	-0.172002	0.386009	1.5674	0.534353	1.21056	1	1	1	1	0.674394	0.22413	0.649888	0.141686	0.000468447	0.0184516	0.00453463
CA373382	RING finger protein 4		-2.97548	0.0321961	0.448912	-0.0664648	-0.330898	0.0164734	-0.159253	0.0465779	-0.0481618	-0.363656		1	0.922437	1	0.838467	0.44717	0.913521	0.482717	0.787875	0.773537	0.0564764
CA342145	RNA binding motif protein 4	-0.431657	-0.447588	-0.00381218	-0.431743	0.0430432	0.0986467	0.483204	0.175457	0.264648	0.246484	0.104825	0.129577	0.0963201	0.985727	0.0391521	0.756827	0.426002	0.0392713	0.497758	0.361807	0.300278	0.51571
KVkm2_F02	SAC2 suppressor of actin mutations 2-like	-0.285334	0.238595	-0.473485	0.194534	0.374068	0.430091	0.271911	0.474817	-0.594068	-0.0880631	-0.0932319	0.469805	0.61294	0.0491153	0.492615	0.118248	0.075478	0.203313	0.0977527	0.0182744	0.668437	0.678957
utu03e08	Sarcoplasmic/endoplasmic reticulum calcium ATPase 2	0.964777	1.17805	0.250136	0.676439	0.0828498	0.116381	0.230151	-0.0815669	0.263399	0.121816	0.41271	0.0417068	0.0245349	0.322453	0.0979841	0.878143	0.594359	0.224826	0.73683	0.147786	0.124976	0.00203758
CA374637	Saxitoxin and tetrodotoxin binding protein 1	1.11453	1.18603	1.95039	1.39309	1.98404	1.49353	-0.508919	-1.48296	-0.852952	-0.561824	-0.557369	0.00161891	0.000595296	2.45053e-05	0.000124227	1.75829e-05	0.000102501	0.169469	0.0379447	0.0488534	0.109404	0.0222432
CA380109	Scavenger receptor with C-type lectin type I	6.26005	1.9144	0.567744	2.7826	3.56747	0.315074	0.483143	0.8828	0.634419	0.190002	0.748746	1	0.0911855	0.166119	0.0214544	0.0263993	0.721535	0.0292208	0.0138898	0.0268741	0.293711	0.00164499
HK0001_B02	SCHIP-1	2.71635	0.862311		2.51707	3.27372	-0.740572	0.476504	-0.0792411	0.791666	0.657178	0.759902	1	0.322064		1	1	1	0.0141768	0.478586	0.000761708	0.00130398	0.000186066
EXOB3_A03	SEC13-related protein	-0.311183	0.248227	-0.284288	-0.0320018	-0.610724	-0.429272	0.18353	0.492038	0.484487	0.420367	0.619028	0.542976	0.497768	0.182202	0.93748	0.468235	0.224772	0.338052	0.043414	0.10669	0.057243	0.0122797
est03b12	Secretory granule proteoglycan core protein	-0.0518191	-1.97764	-0.613099	-0.699343	-0.607846	-0.556495				0.901623	-0.606793	0.868372	1	0.0667997	0.173377	0.272056	0.179071				0.222122	1
CA346142	Secretory phospholipase A2 precursor	-2.49078		-0.31982	0.823276	0.201493	-1.48229	0.560025	0.156114	0.333374	0.527309	0.324713	1		1	1	0.730803	0.106002	0.0190615	0.167712	0.0286754	0.00464295	0.0197755
CA372642	Selectin L-like	-0.0783695	0.445144	0.273749	0.486758	0.61011	1.30828	-0.021143	-0.216897	-0.687179	0.467312	0.368259	0.856957	0.350343	0.0722271	0.18487	0.080281	9.46179e-05	0.904247	0.196653	0.00278764	0.00591841	0.0150329
EXOB2_G04	Selenide water dikinase 2-1	0.165065	-0.254545	0.00129647	0.00894277	0.14201	0.270694	0.211446	0.829375	0.531692	0.539873	0.462154	0.617937	0.244504	0.995842	0.977533	0.604917	0.127493	0.467527	0.0159174	0.0491267	0.0507253	0.186981
CA368230	Selenide water dikinase 2-2	0.274387	0.315016	-0.076744	-0.145885	-0.0243398	0.454333	-0.0305948	-1.14763	0.00303966	0.339151	0.258891	0.412216	0.372458	0.607703	0.625701	0.907023	0.0466267	0.876752	0.00506543	0.974454	0.119926	0.0640172
CA346623	Selenium-binding protein 1	-1.27469	-0.15857	1.24966	1.14029	1.35389	1.15841	-0.0255153	-0.533411	-0.401722	-0.15174	-0.487304	1	0.718901	0.00119101	0.0508554	0.00686037	0.00480081	0.837872	0.0439293	0.0811838	0.146601	0.0063666
CA373506	Selenoprotein P	1.72722	1.38104	2.18819	1.60904	2.38061	2.75476	0.836112	1.49948	1.17456	0.429731	0.693611	0.000420674	0.000608083	1.44107e-05	0.00192202	1.49633e-05	5.24538e-06	0.0211768	0.0832666	0.00883423	0.386355	0.127381
CA349347	Selenoprotein S	-2.17699	-0.866074	-0.875835	-0.855794	-1.06889	-0.997548	0.200983	-1.06653	0.679197	0.279306	0.433251	0.106912	0.0548647	0.00484771	0.074669	0.0340614	0.0053728	0.336832	0.0053488	0.0209506	0.122688	0.0840895
est01d09	Selenoprotein T-1	-2.21993	-2.47814	-2.51313	-1.1618	-1.29703	-1.15142	-0.143333	-0.0546905	-0.0219675	-0.0177819	-0.0387873	0.0115895	0.00164502	0.000353397	0.0223887	0.00135709	0.00025687	0.434928	0.901506	0.937024	0.893629	0.796749
HKT0001_G06	Selenoprotein T-2	-1.00955	-0.77704	0.219262	-0.00907126	-0.711091	-0.0714353	0.301522			-0.00509886	-0.488032	0.248105	0.441701	0.580269	0.982407	0.13483	0.883656	1			0.987398	1
CA351435	Selenoprotein T-3	-0.527714	-1.3951	-0.859114	0.00972947	-1.05858	-0.814513	-0.820539	-0.567618	-0.718305	-1.01296	-0.978872	1	0.136173	0.00304743	0.989828	0.0524124	0.0345984	0.00175552	0.0330662	0.00177091	0.000172485	0.0032861
EXOB1_G06	Selenoprotein W	-1.51271	1.3081	0.638695	-0.149887	3.13217	0.999635	0.0587966	0.0537679	-0.149984	1.12421	0.103433	1	1	1	0.827024	0.00779383	0.0459763	0.807413	0.832025	0.503698	0.00111574	0.439843
CA352454	Semaphorin 4D	0.924223	1.45986	0.498703	0.119404	-0.0517349	0.410652	-0.317938	-0.0546931	0.139496	-0.109644	-0.278914	0.244793	1	0.0156116	0.782656	1	0.353457	0.358646	0.669839	0.495388	0.599172	0.246033
CA383435	Semaphorin 7A	-0.760897	-1.71295	-0.414012	-0.941426	-0.623406	-0.890794	0.161017		-0.222546	-0.453276	-0.465409	0.462671	0.0908172	0.21714	0.0727276	0.212637	0.048655	1		0.486815	0.0264618	0.0327093
CA347565	Semaphorin sem2	1.5797	2.30586		2.0398			-0.061147	0.108248	0.257121	0.205385	0.468217	0.197237	0.0177095		1			0.726779	0.596351	0.109595	0.236017	0.0206256
EXOB2_G07	Septin 10	-1.95264	-2.42816	-1.08384	-0.912572	-1.57685	-0.950683	0.531938	0.369634	0.607109	-0.00250491	0.271743	0.0205959	0.0135716	0.00734108	0.116207	0.008755	0.0106394	1	1	1	1	1
EST1-3A_A10	Septin 7 (CDC10 protein homolog)					-0.886287	0.399332										0.208094	0.639422
est02d08	Serine dependent phospholipase A2		-0.38427	0.745684	-0.964345	-0.140719	0.222388	0.943637			0.494308	-0.347265		1	1	1	0.783828	0.640671	1			0.403688	1
EXOB2_E07	Serine protease EOS	-0.540968	0.574555	0.265203	1.90236	-1.0698	0.0546318	0.19055	0.413932	0.00943082	0.599287	0.628238	1	0.420011	0.614895	0.0818543	0.297238	0.872496	0.409751	0.339108	0.972348	0.0665728	0.0936729
CA365170	Serine protease hepsin	0.0548458	0.279182	1.48808	1.32929	1.32393	1.34639	0.417697	-0.110178	-0.202737	-0.422638	-1.17043	0.916968	0.536768	0.000393284	0.00940671	0.00333907	0.0016064	0.240424	0.736122	0.656338	1	1
est02f08	Serine protease-like protein-1	0.413937	-0.15247	0.283925	0.22164	0.291625	0.0662338	-0.565935	-1.61407	-1.93987	-0.0819645	-1.92904	0.102713	0.52602	0.0904241	0.481243	0.169002	0.54669	0.0339054	0.00851038	0.00396785	0.61125	0.00440122
EST1-3A_A09	Serine protease-like protein-2	-0.502752	-0.515253	-0.122219	-1.19427	-0.559633	-0.326552						0.0834399	0.0545103	0.694335	0.0228527	0.0220896	0.0174852
EXOB1_E12	Serine protease-like protein-3	-0.0685976	-0.220308	-0.593234	-0.15258	-0.117757	-0.214633	0.676241	0.83822	0.298241	0.0236661	-0.247235	0.68777	0.201744	0.00334251	0.545807	0.553138	0.304701	0.101435	0.163175	0.429628	0.932858	0.334148
EXOB2_H02	Serine/arginine repetitive matrix 1	-0.364928	-0.925016	-0.846998	-0.574813	-0.33937	-0.63907	-0.144426	-0.139514	0.0254349	0.635053	0.0706608	0.340912	0.172602	0.000798197	0.0967932	0.366369	0.0227251	0.581416	0.539349	0.864518	0.00242346	0.72854
CA348539	Serine/threonine-protein kinase 17A	0.833411	-1.2012	-0.141825	0.861875	1.80442	-0.382341	-0.0433988	-0.373964	-0.0586456	0.120348	-0.0546905	0.268932	0.207246	0.55866	1	0.0478892	0.447094	0.798762	0.245037	0.68527	0.459395	0.802013
CA366743	Serine/threonine-protein kinase 25	0.864101	-0.774287	0.433338	0.104316	1.30697	0.614239	0.112621	-0.181173	0.332327	0.52887	0.303834	1	1	0.17016	0.894224	0.35472	0.154402	0.490612	0.431688	0.109884	0.00731495	0.0402006
CA345754	Serine/threonine-protein kinase 3	-1.22945	-0.867763	0.550074	0.456434	-0.741211	0.144266	0.133275	0.30292	0.937925	0.62134	0.854635	1	1	0.0207654	0.129658	0.283066	0.641753	0.556284	0.258304	0.000789393	0.00102947	7.71806e-05
CA375569	Serine/threonine-protein kinase Chk1	-0.0144461	0.169815	0.263797	-1.18118	0.998066	0.12814	-0.233976	0.593253	0.549503	0.277031	0.0949946	1	0.796976	0.465353	0.261731	0.195306	0.755104	0.199528	0.00180438	0.0103545	0.0412614	0.578368
ENH2_G12	Serum albumin precursor	1.86089	1.52185	1.28275	1.23554	2.22635	1.38677	0.454844	0.51413	0.316653	0.280412	0.344813	0.000183066	5.7107e-05	3.14278e-05	0.000114274	1.51119e-05	0.00017807	0.0258734	0.00147967	0.00925121	0.0534485	0.00986961
CA376350	Serum amyloid P-component-1	-0.118199	-0.433926	-0.745692	-0.252032	-0.453048	-0.04993	-0.0109655	-1.11337	-0.674723	-0.156135	-0.576869	0.406908	0.046849	0.0183813	0.169767	0.0148319	0.565589	0.980093	0.00333647	0.0156396	0.323804	0.00938688
CA385359	Serum amyloid P-component-2	0.0741202	-0.458247	-0.433453	-0.176696	-0.686776	0.107597	-0.695203	0.00680872	-0.615494	-0.103579	-0.381557	0.840106	0.278052	0.036712	0.60263	0.091714	0.717386	0.0592283	0.956676	0.0302907	0.512904	0.138409
CA349350	Serum/glucocorticoid-regulated kinase	-0.290813	-0.794348	0.941986	-0.060704	0.144351	0.692116	-0.00908464	0.0582226	0.28034	-0.000308281	0.336487	0.458635	0.109501	0.0127731	0.810229	0.566302	0.0197543	0.9523	0.768368	0.108891	0.998118	0.0124766
est01e09	Seryl-tRNA synthetase	0.328489	-2.26079	-2.42078	-1.23761	-0.312537	-0.714443	0.184991	-0.349384	-0.0860167	0.262421	0.0723257	1	1	0.000677788	1	0.367928	0.0405567	0.405578	0.0365704	0.628354	0.0545733	0.520154
CA373265	Sialoadhesin	-1.10232	0.250911	0.848972	-0.811951	0.330542	-0.302999	-0.242522	-0.760115	-0.805143	0.00353608	-0.725291	1	1	0.111445	1	0.623774	0.484072	0.289604	0.0586529	0.0115091	0.980332	0.010337
CA365940	Signal peptide-CUB-EGF-like domain containing protein 1	0.355671	0.791584	1.41486	1.35435	1.18925	0.0420247	0.706631	0.00960758	-2.31819	-0.239476	-0.639761	0.554128	0.252382	0.0242732	0.0420249	1	0.94305	0.0202277	0.924227	4.46347e-05	0.138468	0.00763476
CA373850	Signal transducer and activator of transcription 1-alpha/beta		-1.41613	-0.805607	-1.04294	-0.984272	-0.401301	0.0665679	0.384482	0.463996	0.744743	0.646554		1	0.0127185	0.166583	0.105347	0.168758	0.546889	0.0202518	0.0163906	0.000760823	0.005165
CA361724	Signal transducer and activator of transcription 3	-0.435258	-0.995319	-0.721519	-0.092937	-0.512027	0.00147558	0.445912	0.180476	0.561401	0.0832264	0.211809	0.28977	0.0272357	0.0108132	0.76172	0.0238457	0.990126	0.0190609	0.492141	0.0361208	0.608995	0.361637
CA359162	Signal transducer and activator of transcription 4	-1.54393	0.437797	0.471937	-0.505817	-1.02041	0.201215	-0.0036072	0.26766	0.230953	-0.723933	-0.652468	1	0.361923	0.0891552	0.477269	0.112023	0.639374	0.987201	0.161237	0.280675	0.0788094	0.0269705
CA343225	Signal transducer/activator of transcription Stat1	0.422116	0.23182	0.013623	-0.0376634	-0.528886	-0.259418	0.578286	0.747403	0.318766	-0.602586	-0.2703	0.429723	0.484944	0.936534	0.901153	0.217249	0.465066	0.0229048	0.0141199	0.265517	0.0483067	0.15987
CA345954	Similar to eukaryotic translation initiation factor 2B gamma	-2.3106	-1.12811	-0.621112	-0.698355	-1.47681	-0.188942	0.891001	0.473631	0.0107401	-0.0233959	-0.211489	0.010539	0.0669471	0.0129421	0.0450876	0.0255614	0.631449	0.0999412	1	1	0.905726	0.435122
CA345232	Similar to GTP-binding protein ragB	-0.398313	-0.490983	-0.0809233	-0.268352	0.276357	0.270121	0.475028	-1.40091	-1.16757	0.273933	-1.29414	0.0672681	0.0646958	0.663588	0.218988	0.13666	0.117751	0.0491333	0.0296537	0.00491179	0.148088	0.000280865
est04b01	Similar to rRNA (Vangl2)	-0.932535	-1.71012	-0.77822	-0.431491	-0.172242	-0.171341				-0.58346	0.848435	0.116156	0.0649663	0.0433599	0.143634	0.639774	0.585146				1	0.0971359
utu03d11	Skeletal muscle LIM-protein 1	0.4824	0.526466	1.58219	0.333118	1.59552	0.62193	-0.732008	0.141134	-0.600557	-0.451728	-0.42305	1	0.340418	1	0.416668	0.043364	0.137215	0.13832	1	0.187977	0.0722417	0.0729368
CA344136	Small inducible cytokine B14 precursor	-3.81367	-0.641482	-0.294096	-0.898066	-0.276494	-0.447674	0.941668	0.388783	0.579772	0.533992	0.642675	1	1	0.608246	1	0.323289	0.201604	1	1	0.188821	0.16157	1
CA386149	Small inducible cytokine SCYA104	1.1859	0.898557	0.301954	0.727672	1.41673	-0.344972	-0.571356	-1.3604	-1.05818	-0.297593	0.290052	1	0.193012	0.112265	0.103259	1	0.565294	0.0622005	0.00828648	0.00979348	0.0720817	0.0307669
est03a06	Sodium channel beta-1 subunit		-1.47816	0.206865	0.856214	0.357451	0.0906417	1.01743	0.326542	0.289443	0.0741757	0.182909		1	1	1	0.53886	0.874945	0.00239322	0.15583	0.131502	0.418769	0.189087
CA385071	Sodium/bile acid cotransporter	-0.340264	-0.723919	-0.692522	-0.774129	-2.22476	-0.584452	-0.710445	0.126072	-0.266649	-0.236779	-0.237823	0.311454	0.0639994	0.0106463	0.0637986	0.00347466	0.159796	1	1	0.502862	0.177981	0.395001
CA360362	Soluble epoxide hydrolase	-0.20814	-0.20847	0.762217	0.0589137	0.0648518	-0.363324	0.365798		-0.713987	0.258434	0.0749604	0.626243	0.651146	0.022768	0.910994	0.84899	0.523499	0.38968		1	0.251219	0.810892
CA353647	Solute carrier family 10 , member 2	0.785371	-0.113773	-0.36932	-0.800464	-0.745421	-0.866977						1	0.839865	0.194847	0.29374	0.296813	0.0945893
CA363746	Sorcin	-0.687241	-0.242178	-0.318388	-0.333953	-0.157042	-0.754652	1.14597	1.7594	1.12103	0.854407	0.946162	0.269411	0.696684	0.220911	0.655493	0.774455	0.0750987	0.00471011	0.00236013	0.00216702	0.0076537	0.000778235
est02c12	Sox-like transcriptional factor	0.436894		-0.00214233	-1.44746	-0.368864	-1.02696	-0.215991	-0.633676	-0.295718	0.0818424	-0.0463071	1		1	0.0970034	0.518135	0.184966	0.394168	0.0992964	0.297363	0.63024	0.763286
EST1-3A_H08	Sp1 transcriptional activation factor			0.601901		0.563052	-0.915931	0.561239	0.226738	0.458506	0.583619	0.336406			1		0.270273	0.184212	0.0330529	0.394449	0.0602525	0.00819381	0.0255132
CA348743	Sphingosine 1-phosphate receptor Edg-3	-1.17788	-1.53669	0.00455249	-2.12397	-1.02181	-0.24416	0.931412	-0.134041	-0.0496126	0.320512	0.0157498	1	0.0960501	0.985273	0.0890587	0.0984863	0.513436	0.00289736	0.388935	0.702621	0.0384641	0.893271
EXOB1_G04	Splicing factor 3B subunit 1	0.148101	-0.00236405	0.0422588	-0.205347	-0.200933	0.479671	0.40752	1.12591	1.97566	0.202521	0.534511	1	0.99573	0.808279	0.520184	0.682668	0.0888102	0.255302	0.0199937	1	0.410827	0.219265
est03g11	Splicing factor 3b, subunit 3, 130kDa	-1.70529	-1.76351	-0.915213	-0.323477	-0.425462	-0.422966				-0.0686007		1	1	0.098918	1	0.306441	0.311304				1
est03d02	Splicing factor arginine/serine-rich 11	-0.700455	-0.632501	-0.200086	0.0469423	-0.406031	-0.43392	0.148914	0.000131618	0.0557836	-0.364525	-0.313696	0.161837	0.0617829	0.441684	0.867236	0.449248	0.127758	1	1	0.829143	0.175782	0.199273
utu02d04	Splicing factor, arginine/serine-rich 1-1	0.893903	0.343427	-1.53796	1.14442	-0.338759	-0.323801	-0.28132	-0.287286	-0.116263	-0.0585923	0.0368823	0.200224	0.551619	1	0.00815675	0.535403	0.613149	0.127399	0.133347	0.515353	0.539029	0.635591
utu02e03	Splicing factor, arginine/serine-rich 1-2	1.16571	-0.838287	-0.118886	1.29812	-0.389244	0.585603	0.00545037	-0.378792	-0.267115	-0.0131958	-0.300054	0.204473	0.347703	1	0.151783	0.683618	0.190154	0.979835	1	0.358123	0.943935	0.307213
est04e07	Splicing factor, arginine/serine-rich 12-1	0.329561	-0.185382	0.323513	1.33101	-0.234039	-0.00982886	0.439455	2.0474		1.15117	-0.690246	1	0.760559	1	0.0206598	0.63706	0.982578	1	1		0.00396617	0.109761
EXOB2_C07	Splicing factor, arginine/serine-rich 12-2	2.48988	-1.69788	0.250687	0.330849	-0.402103	0.746693	-0.709434	-0.288118	-0.275035	-0.354361	-0.562204	1	1	0.634418	0.37889	0.479867	0.0970823	0.00514496	0.13441	0.104966	0.0729822	0.00861648
ENH2_B08	Splicing factor, arginine/serine-rich 3	-2.24428	-2.73444	-2.4642	-1.42806	-0.997646	-1.38132	-0.210554	-0.323806	-0.106351	0.217287	0.350661	0.0213155	0.0073609	0.000642226	0.00183285	0.0126868	0.000316632	0.254491	0.0708611	0.550875	0.0989165	0.0931166
EST1-3A_C04	Splicing factor, arginine/serine-rich 8			0.550806	-1.57033	-0.277596	0.873526					0.329908			1	1	0.656517	0.159707					1
CA366296	Src kinase-associated phosphoprotein 55-related protein	1.07823	1.09772	0.916233	1.12833	1.07795	0.804798	0.125857	0.672062	0.170755	0.888629	-0.918931	0.0379049	0.00421315	0.0062662	0.0370975	0.0327083	0.0811171	0.494	1	0.654251	0.00238269	0.0373649
EXOB2_G11	Stanniocalcin-1	0.481781	0.455961	0.760571	0.745106	0.813426	1.69159	-0.0324805	-0.0127698	0.282093	0.449944	0.49989	1	0.138999	0.00710248	0.0324286	0.0557928	0.0109035	0.864678	0.960801	0.334052	0.0523606	0.0260323
CA380028	StAR-related lipid transfer protein 3	-0.300473	-1.11045	-0.567934	-1.14954	-0.270102	-0.0834721	0.110485	0.0127334	-0.665724	0.480965	-0.265265	0.463444	0.022849	0.0435155	0.0169348	0.39285	0.628784	0.540522	0.931574	0.00496909	0.002399	0.131625
CA366558	Steroid hormone receptor ERR2	0.339932	0.32645	0.456692	0.451627	0.674562	0.536253	0.0453601	-0.182619	-0.338223	0.326663	0.05737	0.240145	0.0176401	0.0476913	0.0237323	0.0117841	0.00490493	0.82852	0.328092	0.225608	0.277576	0.828611
HKT0001_E06	Stomatin	-2.46623	0.0836984	0.374146	0.347771	-0.0739999	0.464418	-0.241971	0.0820701	-0.131551	0.391278	0.0547421	0.021067	0.856056	0.119242	0.493103	0.843008	0.070912	0.312341	0.695376	0.456487	0.00717235	0.695117
CA346561	Stress 70 protein chaperone	0.112959	0.0288178	0.282378	0.499294	0.130907	0.0577002	0.015012	0.135802	0.121936	-0.369174	-0.00324071	0.620201	0.860735	0.0932578	0.0413877	0.357598	0.621961	0.932911	0.273674	0.319851	0.0101223	0.982154
est01c11	Succinate dehydrogenase [ubiquinone] mitochondrial	-1.40157	-0.343989	0.0966386	-0.715852	-0.494054	-0.0977927	-0.0382088	-0.467753	-0.284941	0.0691838	-0.0665031	0.100817	1	0.519531	0.1642	0.225853	0.760968	0.915985	0.037712	0.258146	0.632435	0.679268
CA347783	Succinate semialdehyde dehydrogenase	0.724248	0.414952	0.325863	0.368632	-0.73233	0.755899	0.784598	1.16467	0.52757	-0.0320818	0.0895494	0.163189	0.404185	0.0819905	0.311841	0.237994	0.00741117	0.00299108	0.00151123	0.0507136	0.857686	0.490535
CA387183	Sulfotransferase 1C2	-0.650834	-1.77567	0.485249	-0.646621	-0.436965	-0.568928	-0.02203	-0.665007	-0.299428	-0.072682	0.301629	0.369652	0.070707	0.160683	0.316977	0.404659	0.261574	0.938748	1	0.263324	0.680113	0.121785
CA356403	Sulfotransferase 2	0.458673	0.369809	0.555573	0.622945	0.547221	0.718395	1.16516	1.08406	0.640979	-0.565426	-0.337065	0.34694	0.246396	0.0280167	0.0637401	0.103125	0.0824334	1	1	0.140966	1	0.268391
CA388367	Sulfotransferase 3	0.680409	-0.0730504	0.715003	-0.702049	0.362202	0.456152	1.7636			0.414642	0.538689	1	1	0.147771	0.242277	0.567001	0.371053	1			1	1
CA378723	Sulfotransferase 4	-0.675235	0.378278		0.378466	1.14013	1.35301	-0.50604	-0.154638	-0.286319	-1.11841	-1.11004	1	1		1	0.041411	0.0481578	0.0371162	0.515755	0.163411	0.00030458	0.000914816
CA375800	Superoxide dismutase	0.0317064	-0.0284964	0.634535	-0.198701	-0.0149927	0.248731	-0.075339	0.114451	0.0775531	-0.526598	-0.644048	1	1	0.0229088	0.62416	0.95892	0.111166	0.679324	0.637729	0.640228	0.0272098	0.0114722
CA351800	Superoxide dismutase [Cu-Zn]	-0.336209	-1.05238	-0.42952	-1.24142	-0.0949625	0.742535	-0.152617	-0.265859	-0.165879	0.502277	0.0376553	1	0.0120456	0.0177795	0.022114	0.643869	0.00137953	0.458013	0.292622	0.450703	0.00781969	0.812828
CA341823	Superoxide dismutase [Cu-Zn] extracellular	-1.03209	-1.02826	-0.56006	-0.77462	0.790382	-0.094	1.21752			-0.0217091	0.537035	0.124598	0.0656473	0.042485	0.0551901	0.172051	0.725946	1			0.962048	0.250698
est01e08	Superoxide dismutase [Mn], mitochondrial precursor	0.256523	0.626897	-0.2113	-0.829809	-0.291236	-0.352247	-0.185439	-0.083521	0.201145	0.361665	0.358274	0.633054	0.275331	0.354219	0.129653	0.596941	0.178387	0.178286	0.44176	0.268004	0.0137079	0.0122198
CA355782	Suppressor of cytokine signaling 3	-0.113127	0.79846	0.598318	0.491666	0.186614	0.240171	0.0706733	-0.714855	-0.17999	0.388892	0.485409	0.839748	0.0323784	0.0128124	0.165648	0.590337	0.509205	0.66914	0.0046564	0.197243	0.0224341	0.00998676
CA371809	Suppressor of initiator codon mutations, related sequence 1 (Translation factor	0.461621	-0.224737	-0.573674	0.286303	0.353197	0.0981037	-0.431187	-0.578606	-0.264774	0.157174	0.192392	0.0335948	0.367108	0.0183765	0.246006	0.246188	0.579638	0.067498	0.0134507	0.207313	0.11195	0.0832228
EXOB1_F10	Suppressor of SWI4 1 homolog	0.155882	-0.476333	-0.371705	-1.1129	0.18176	0.000911146	0.873257	0.698604	0.840789	-0.0699395	0.414168	1	0.483289	0.0962024	0.110598	0.595811	0.996861	0.00737929	0.0308876	0.0118154	0.792867	0.0418003
est04c03	Surfeit locus protein 4	-0.536759	-0.0815049	-0.914674	-0.309911	-0.706451	-0.750369	-0.242726	-2.43684	-1.26398	0.147645	-0.257869	0.0835862	0.762755	0.0169042	0.219004	0.0134707	0.0346604	0.440684	0.0301823	0.0171583	0.174629	0.0948679
CA372952	Survival of motor neuron-related splicing factor 30	-1.06209	-1.82651	-0.831124	-0.752306	-0.948903	-0.148913	0.215846	1.22635	0.443369	-0.309744	-0.301376	0.28269	0.13138	0.00570432	0.129467	0.197051	0.488507	0.571231	0.0378665	0.234684	0.12153	0.287514
est01g09	Synapse associated protein	-0.341273	-3.10345	-0.863511	-2.38385	0.0700338	0.0642836	-0.2951	0.0368825	0.0714073	0.61522	0.558752	1	1	0.00463202	0.0308707	0.780246	0.774691	0.223295	0.854558	0.737977	0.0161891	0.0331544
EXOB4_F01	Synaptic glycoprotein SC2-1	-0.381054	-1.23213	-1.87786	-2.54197	-1.56181	-0.897986	0.704916	-0.196181	-0.247414	0.373473	0.132364	1	1	0.0011243	0.00256505	0.0962186	0.0150615	0.0246898	0.281078	0.325113	0.0156842	0.534927
utu03c04	Synaptic glycoprotein SC2-2	1.08796	-0.340723	-0.62275	0.267468	0.0210523	0.128223	0.82323	1.34393	1.05621	0.440878	0.708715	0.0548386	0.701737	1	0.797715	0.975156	0.794718	1	1	0.114545	0.217838	0.0116532
EXOB2_B04	Syntenin 1	-1.30104	-2.31218	-1.34761	-0.606886	-0.984868	-0.982522	0.83142	-0.00310659	-0.170063	1.0097	0.152429	0.133388	0.00892708	0.00086408	0.119942	0.0146876	0.0139221	0.00260326	0.986296	0.225546	0.000102285	0.210884
EXOB2_E02	TAF1 RNA polymerase II, TATA box binding protein	-0.524519	1.24447	0.292506	1.47281	0.399958	0.196007	-0.299074	0.318718	0.0373503	-0.0373037	0.0317917	0.568616	0.0384121	0.331475	0.0142521	0.600024	0.543741	0.234607	0.270052	0.850486	0.849323	0.82675
CA355065	Tapasin-1	-0.209929	0.195488	0.419814	-0.179167	-0.820929	0.564459	-0.349411	-1.45434	-0.292134	-0.0252973	-0.260808	0.639128	0.604755	0.028344	0.683763	0.202581	0.121001	0.117527	0.00901276	0.160228	0.887665	0.103491
CA355488	Tapasin-2	0.28935	-0.0747925	0.735265	0.171975	-0.100562	-0.148365	-0.431454	-0.279651	-0.463278	-1.14401	-1.05473	0.629414	0.898184	0.0290468	0.807998	0.790981	0.731282	0.0676894	0.196747	0.0416156	0.000378645	0.000639319
EXOB2_F09	TATA box-binding protein	-0.545282	-0.283968	-0.445864	0.137115	-0.696218	-0.735059	0.325178	1.31161	0.740366	0.497985	0.31508	0.467029	0.538613	0.0891788	0.669877	0.0627669	0.0418082	0.273198	0.0306061	0.0405227	0.16695	0.259464
HK0002_H08	TATA-binding protein associated factor 2N	-0.670279	-0.547856	-0.760434	-1.13396	-1.46138	-1.03844	0.126387	-0.852325	-0.343076	-0.179965	-0.187222	0.0369524	0.0311183	0.00925976	0.0086559	0.00201508	0.000490082	0.599789	0.00719667	0.195234	0.275907	0.15283
CA341808	Tax1 binding protein 1	0.852552	0.629371	1.13848	1.13593	1.13514	1.11658	-0.297487	1.2531	0.850564	0.434936	0.968394	0.0176863	0.0782505	0.00235222	0.00660681	0.0107986	0.00453544	0.196926	0.00140389	0.00752126	0.0387077	0.00148314
CA371005	T-Cell activation protein	0.194107	1.03001	0.0793746	-0.230094	-0.024057	0.493777	-0.375204	-1.19217	-0.211548	-0.189548	-0.449865	0.765408	0.0124193	0.715414	0.705954	0.969963	0.11795	0.117191	0.0212592	0.378411	0.356406	0.0503377
CA366535	T-cell activation Rho GTPase-activating protein	0.850823	0.843561	0.734179	1.17618	1.28972	1.19435	-0.732502	1.20139	0.552948	-0.300533	0.0780902	0.00541876	0.00825777	0.00534517	0.00387479	0.00221953	0.00130931	1	1	0.414514	0.548046	1
CA354485	T-cell acute lymphocytic leukemia-1 protein	1.17839	0.63649	-0.0746813	0.415928	1.20776	0.284381	-0.749743	-0.989873	-0.118317	-0.415021	0.76483	0.18803	0.342009	0.784762	0.452335	0.0467946	0.634942	0.00926284	0.00992803	0.736587	0.0358631	0.00589577
CA370663	T-cell leukemia associated homeodomain protein Tlx3b	-0.0998019	0.100968	-0.358467	-0.275906	-1.43077	0.0544051	0.229974	0.325375	0.445059	-0.224781	-0.130918	0.764796	0.815132	0.195572	0.609816	0.0243664	0.871621	0.482401	0.532846	0.134831	0.407412	0.500718
CA362134	T-cell leukemia virus enhancer factor	-1.27563	-1.81935	0.622696	-0.730522	-0.159262	0.778637	0.457206		0.803692		0.0155844	1	1	0.0601808	0.203733	0.700898	0.00477212	1		1		1
EXOB2_F07	T-cell lymphoma associated antigen se33-1	0.169192	0.365049	1.13451	0.542973	0.417804	0.558873	0.593729	0.971842	1.0473	0.448832	0.827034	0.74225	0.0626241	0.00136757	0.106774	0.164363	0.0382434	0.00804374	0.00130634	0.000174172	0.0137614	0.00177185
HK0002_G10	T-cell receptor alpha chain V region HPB-MLT precursor (Fragment)	-0.678353	-0.650861	-0.487802	-0.979682	-1.48172	-0.452572	0.433289	-0.0312441	0.216028	0.283858	0.109144	0.227601	0.0905184	0.0321118	0.029129	0.0139641	0.272127	0.107199	0.886577	0.3672	0.0642101	0.396267
CA359907	T-cell receptor beta chain C region	0.104239	0.589803	0.481535	0.366525	0.396031	-0.00459301	-1.20221	-1.13777	-0.813964	-0.576718	-0.0389015	0.82615	0.34722	0.0301902	0.376348	0.413232	0.986712	0.00428811	0.00154242	0.00205186	0.0166081	0.714776
CA344798	T-cell surface glycoprotein CD3 zeta chain	-0.181358	0.801112	-0.0342441	0.865642	0.250705	-0.0167704	-0.575405	-0.475419	-0.625086	-0.443321	-0.667598	0.680329	0.153099	0.838132	0.0812496	0.392413	0.951752	0.00963505	0.00737728	0.00852077	0.00612414	0.00302648
CA358266	T-cell, immune regulator 1, isoform a	-2.3383	-3.159	-0.214451	-1.27986	-0.673263	-0.548255	0.321271	0.336491	0.727939	0.634835	0.369359	1	0.0351226	0.350261	0.0433008	0.121834	0.137462	0.0985597	0.119417	0.00207395	0.00302104	0.0487259
ENH2_B04	TCF3 (E2A) fusion partner	0.405069	1.02051	-0.122463	-3.41251	-0.925719	-0.333795	0.124111	0.0354061	0.147565	-0.0103558	0.414411	1	1	1	1	0.171882	0.50824	0.423357	0.849178	0.364645	0.903534	0.00180186
CA382657	T-complex protein 1, alpha subunit	-1.82395	-1.11499	-1.50062	-1.22305	-0.457704	-1.14648	0.737042			-0.690533	0.240523	1	0.131997	0.00459871	0.0916287	0.328645	0.0088341	1			0.105853	0.338193
EXOB4_A07	T-complex protein 1, gamma subunit	-0.235957	-0.479064	-0.239581	-1.13884	-0.763199	-1.16139	-0.341139	0.798989	0.412289	0.682496	0.763068	0.559767	0.149192	0.312754	0.133265	0.0405038	0.0121398	0.274562	0.00274482	0.0198691	0.00491735	0.00458342
CA341791	T-complex protein 1, subunit 2	-0.494907	0.416564	-0.20979	0.349321	-0.738229	-0.383949	0.771132	-0.980138	0.455686	-0.288751	-0.43688	0.349428	0.167265	0.393579	0.229361	0.0725233	0.223053	1	1	1	0.234049	0.101997
CA360060	T-complex protein 1, subunit 3	0.45385	0.305868	0.565903	0.125738	0.367581	0.284328	-0.246963	-0.329933	-1.1119	-0.49987	-0.32494	0.177335	0.0990309	0.0376988	0.516125	0.254721	0.211044	0.453066	1	0.0518995	0.0925113	0.150934
CA368622	T-complex protein 1, subunit 5	-1.21685	-1.52148	-0.687072	-1.28784	0.0437837	-0.136257	0.0794533	0.0414224	-0.0614091	0.375335	-0.911259	0.0511797	0.0332967	0.0319709	0.0839177	0.909999	0.603923	0.724028	0.716655	0.573134	0.0929013	0.00216773
HK0001_G03	T-complex protein 1, zeta subunit	2.07531	0.998491	-0.390789	1.45104	1.70674	0.673857	-0.158183	0.419504	0.478217	0.334794	0.41168	0.00939941	0.118881	0.0782168	0.0237393	0.0908638	0.307027	0.514478	0.0188266	0.0865821	0.183352	0.067518
CA369100	TEL/JAK2 fusion protein	0.00329379	-1.60157	-0.683773	-0.517041	0.409745	-0.304651	0.0554688	-0.273854	-0.0109275	0.115398	0.330731	1	1	1	1	0.330328	0.270682	0.8539	1	0.964731	0.422747	0.108488
CA380121	Telomerase reverse transcriptase			-0.344094	-0.260667	3.74683	0.00997883	-0.0153214	0.112543	0.815039	0.406692	0.35721			1	1	1	0.986686	1	1	0.160934	1	0.20822
est04f08	Telomerase-binding protein p23-1	-0.946118	-0.838003	-0.913763	-1.07734	-1.40282	-0.626505	0.146757	-2.18103	-1.08256	0.00655716	-0.476268	0.0826664	0.149175	0.00772608	0.0611773	0.0393562	0.184057	0.759494	1	1	0.950834	0.00896304
CA386271	Telomerase-binding protein p23-2	-1.07406	-0.499815	-1.10385	-0.311634	-0.602344	-1.12373	-0.375393	-0.203047	-0.458306	-1.07465	-1.10896	0.0215643	0.161359	0.00120449	0.42689	0.0569526	0.0464892	0.0825557	0.241347	0.0111962	0.00327202	0.000934417
CA344273	Tenascin	1.19143	1.04459	0.324964	0.485042	1.41336	-0.0683989	0.306117	-0.561711	0.0885423	-0.116629	-0.181739	1	1	0.352306	0.370136	0.0304591	0.917223	0.123833	0.0707867	0.577603	0.380111	0.274642
HK0001_B04	TGF beta-inducible nuclear protein 1	-0.266717	0.989427	0.195802	0.328619	1.00389	-0.17908	0.501027	0.806362	0.526795	0.484157	0.548651	0.671771	0.0440618	0.565448	0.60527	0.0561255	0.586597	0.205333	0.139471	0.213115	0.153632	0.0382867
EXOB1_G12	Thioredoxin	0.0857741	-0.351745	-0.464652	0.246965	-1.75868	-1.59046	-0.456846	-0.16073	0.141212	0.573949	0.572311	0.884999	0.628962	0.0891997	0.6913	0.0247567	0.00282507	0.0352947	0.586632	0.484136	0.00636794	0.00346621
CA354578	Thioredoxin domain containing protein 4	0.884561	0.86631	0.73124	0.536173	0.457591	0.193006	0.229116	-0.303878	0.019029	0.329094	0.100421	0.0269616	0.0403747	0.00337659	0.152548	0.244865	0.51391	0.167002	0.0441935	0.883255	0.213277	0.495315
est03d12	Thioredoxin-dependent peroxide reductase-1	0.276617	1.21572	-0.0849331	0.575684	0.0647232	-0.256742		1.65534			0.834751	0.698089	0.0525437	0.709152	0.0928	1	0.56469		1			1
CA356857	Thioredoxin-dependent peroxide reductase-2	-0.545102	-0.186206	-0.798737	-0.174305	-0.174653	-0.20588	-0.0175165	-0.264752	-0.363528	-0.654063	-0.295721	0.232155	0.57084	0.00566372	0.582068	0.564557	0.372683	0.904173	0.126535	0.0356167	0.00237003	0.0201616
CA378114	Thioredoxin-like protein 1	-3.33291	-1.29181	-0.847317	-1.69101	-0.705483	-0.182982	0.103014	0.415613	0.312933	0.158869	0.321169	1	1	0.0459124	0.0483465	0.120227	0.483605	0.695771	0.105388	0.205362	0.362441	0.137441
CA363870	Thioredoxin-like protein 4A	0.200528	0.229696	0.189083	-0.272573	-0.125515	0.329811			0.770646	-0.218023		0.727602	0.681561	0.526514	0.508	0.800286	0.079707			1	1
utu04h04	Thioredoxin-like protein p19 precursor	-1.28058	-1.96549	-0.176662	0.157165	0.446286	-0.0624045	0.666942	0.164967	0.115993	-0.0657433	-0.90524	1	0.0804698	1	1	0.399687	0.889602	0.00184651	0.209568	0.354891	0.638473	0.000615824
EXOB2_D12	Thymidine kinase, cytosolic	0.897809	0.329267	1.00542	-0.241684	0.193144	1.19162	0.57706	-0.203693	-0.110709	0.413976	-0.0428605	0.0528512	0.387923	0.0379032	0.709714	0.611319	0.0141046	0.0287174	0.446721	0.607206	0.0868621	0.783532
est01e02	Thymosin beta-4-1	-1.63124	-1.92108	-1.45947	-0.821203	-0.73119	-0.845066	0.549226	-0.47121	-0.448146	-0.654318	-0.543804	0.0221939	0.00126546	0.000878903	0.0695955	0.0091113	0.00116472	0.00615234	0.0217572	0.00326394	0.00206057	0.00221205
HK0003_A03	Thymosin beta-4-2	-2.01104	-3.55993	-1.59426	-1.31581	-1.09159	-1.59227	0.253613	-0.228521	0.100253	0.236716	-0.0496932	0.0113906	0.0181886	0.00135426	0.0591997	0.0123203	0.000565464	0.0369336	0.0764078	0.458255	0.072975	0.691048
CA384986	Thyrotropin-releasing hormone degrading ectoenzyme	-0.622534	0.774419	0.525872	-1.65565	-0.0170583	-0.378194	-0.0898841	1.034	0.136563	0.487306	0.145457	1	1	1	1	0.975701	0.50154	1	1	1	0.227088	0.391132
EST1-3A_D01	Tissue factor pathway inhibitor 2 precursor			-4.05075	-4.09234	-2.77281	-1.96041								1	1	0.00810856	0.0495311
CA351691	Tissue inhibitor of metalloproteinase 2	-1.99057	-2.19113	-0.609868	-0.0243127	-0.87378	-1.7471	-0.790565	-0.310578	-0.602461	-0.995908	-1.01335	0.024657	0.00839648	0.0353925	0.935816	0.0735542	0.0183001	0.00112926	0.0421116	0.00813556	0.000458885	0.000109665
CA351440	TNF decoy receptor	0.926832	-2.1503	-0.52226	-1.18903	-0.977872	-1.13519	0.175091	0.0744953	0.106159	-0.369983	-0.496793	0.410722	0.0849917	0.145146	0.092381	0.0586602	0.0258509	0.245676	0.554883	0.383688	0.00984092	0.00233515
CA376213	TNF receptor associated factor 1	-1.05565	-0.972077	-0.357263	-0.52133	-1.20243	-0.977235	0.188529	0.544481	0.0390653	-0.287532	-0.139441	0.190748	0.246369	0.210169	0.325671	0.0120103	0.028777	0.44705	0.0935987	0.858236	0.160126	0.4273
CA342204	TNF receptor associated factor 3	-0.206775	-0.819117	0.45611	0.629171	-0.227916	-0.392699	0.0441328	0.653816	0.402115	0.167143	0.0782878	1	0.310969	0.12664	0.3164	0.642389	0.372921	0.871368	0.0190585	0.150083	0.2417	0.699228
CA352760	Toll-interacting protein	0.947888	-0.558872	-0.435363	-0.802866	-0.457321	-1.13799	0.269292	-0.452351	0.0132171	0.00770883	0.0105848	1	0.27226	0.0196366	0.164342	0.456297	0.0160413	0.342994	0.0345466	0.926794	0.961666	0.937715
CA341973	Toll-like receptor 1-1	1.4632	0.149783	1.00199	0.506742	1.28795	1.21497	0.42088	-0.872146	0.0865091	0.02218	0.506987	0.111734	0.860442	0.0395579	0.454239	0.0563071	0.047452	0.493197	0.202657	0.66266	0.900139	0.0422755
CA356384	Toll-like receptor 20a	-0.381023	-0.0574166	-0.253368	-0.0300313	-0.341201	-0.444153	0.241145	0.625032	0.0621182	-0.820123	-0.679558	0.128561	0.767593	0.350586	0.839918	0.098867	0.0577566	0.326077	0.0671936	0.833341	0.0267905	0.0234258
CA370309	Toll-like receptor 3 -1	-0.0210348	-0.056956	0.50389	-0.447737	-0.363481	0.406962	0.462612	0.617156	0.688154	0.19064	0.314361	0.960552	0.907244	0.0194696	0.452363	0.38496	0.204827	0.0167333	0.0218454	0.0126063	0.255525	0.0252322
CA363490	Toll-like receptor 3-2	0.158791	-0.127729	0.505496	0.154038	-0.492043	0.199503	-0.327171	-0.186102	-0.485021	-0.531225	-0.742517	0.778303	0.814177	0.0223482	0.680114	0.361817	0.615653	0.11841	0.228738	0.0192153	0.00475394	0.00168339
CA347607	Toll-like-receptor 1-2	-0.657281	1.20753	0.336379	-0.0479058	0.808488	-0.24568	1.20928	1.5985	0.879447	0.826202	0.304486	0.361919	0.0687298	0.327081	0.912373	0.111518	0.647488	0.116251	0.0717315	1	1	1
est01b09	Tolloid-like 2 protein (nephrosin)		-0.111702	-0.212446	-0.768283	0.601836	-1.52014	0.38176	0.264235	-0.333822	-0.119541	-0.113426		1	0.658906	0.335002	1	0.06827	1	1	1	0.774674	0.582131
est01e10	Tolloid-like protein (nephrosin)-1	-0.684544	-1.5414	-1.01779	-1.5988	-1.03772	-1.65624	-0.569785	0.575198	0.358672	0.323873	-0.0366457	0.125084	0.000676813	0.000937119	0.00151538	0.0654691	0.000780261	1	0.33415	0.231655	0.309376	0.895098
EXOB2_G12	Tolloid-like protein (nephrosin)-2	-1.31927	-0.786188	-0.469187	0.0687181	-1.25616	-1.22784	0.63822	0.597598	0.851522	0.624804	0.45159	1	0.396371	0.260822	0.907125	0.0487568	1	0.00900318	0.0149016	0.00418995	0.011609	0.0178177
CA344171	Tradd	-0.486819	1.20589	0.62859	-0.0600312	0.74726	-0.122701	0.213226	-0.2512	-0.215236	-0.555255	-0.128844	0.189898	0.00184721	0.00625948	0.869627	0.020456	0.755398	0.408619	0.286253	0.329021	0.0471479	0.631408
HK0002_H05	Trans-2-enoyl-CoA reductase	-0.51901	-2.36504	-0.353333	-0.879661	-1.68199	-1.04551	1.42614			0.407721	0.214121	0.537875	0.136793	0.0534867	1	0.0293043	0.0953635	1			1	0.585509
est03f08	Transaldolase	-0.611273	-3.07584	-1.58667	-2.14167	-1.7238	-1.79084	0.164482	0.50526	0.561237	0.503537	0.825362	0.326213	1	0.00106948	0.0408609	0.0238514	0.000633172	0.243021	0.0245089	0.00609202	0.00611432	0.00236956
EXOB4_F10	Transcobalamin I precursor	-0.528293		-0.615322	-1.61603	-1.22595	-0.565895	-0.282962	0.0303388	0.509377	0.358482	0.815267	0.0456307		0.0435319	1	0.0862521	0.0508475	0.120883	0.796943	0.00337545	0.0177962	0.00720827
EXOB4_E06	Transcription elongation factor A protein 1	-0.330541	-0.00134252	0.278032	0.211469	0.456032	0.75106	-0.234663	-0.248686	-0.0998347	0.329219	0.0601023	0.26145	0.996504	0.15252	0.551522	0.235824	0.0013915	0.146539	0.231521	0.614716	0.0865918	0.598753
CA384587	Transcription factor Dp-1		-0.102105	1.12184	-0.0985998	-0.187617	0.14733	0.0595067	0.266863	0.591634	0.307619	0.674646		1	0.00418433	0.882586	0.614997	0.638275	0.691079	0.0819861	0.00503614	0.049372	0.00516021
EST1-3A_H06	Transcription factor jun-B-1	-3.65392	-4.26542	-3.33868	-4.16968	-1.93261	-1.82095	-0.760336	0.320169	1.67435	1.24063	-1.58433	1	0.0321498	0.000242135	0.0290476	0.0010867	0.00929709	0.00113288	0.207816	4.80248e-05	0.000201345	3.22239e-05
CA371267	Transcription factor jun-B-2	-0.449742	-2.00522	-1.0666	-1.97579	-0.746691	-0.675676	-0.490604	-0.55064	-0.570834	-0.303187	-0.0755223	0.266887	0.0151989	0.00121094	0.0245358	0.180452	0.104165	0.110059	0.0705571	0.0956733	0.0649581	0.640814
CA347260	Transcription factor p65	0.838488	0.733934	0.669539	1.00007	0.186556	0.365114	-0.755549	0.262991	-0.0778835	-0.15161	0.182332	0.0876392	0.0166569	0.00912134	0.0188354	0.645951	0.153544	0.00301367	0.322561	0.69708	0.463953	0.112345
CA365120	Transcription factor YY1	0.27185	0.160507	0.0597859	-0.56255	0.289839	0.196743	0.206898	0.192616	0.60301	0.0891664	0.24992	0.735713	0.675056	0.772505	0.321413	0.51849	0.383838	0.447057	0.505293	0.0122329	0.543268	0.187688
CA342454	Transcription factor-like protein MRG15	-3.3704	-0.441302	-0.0721692	-1.34878	-0.383702	0.0473832	0.605982	0.559093	0.730035	0.167495	1.09319	1	1	0.830065	0.0516064	0.338961	0.829102	0.163985	1	1	1	1
EXOB1_F02	Transcription regulator protein BACH1	0.2807	0.48608	0.0525039	0.3322	0.170789	0.72373	0.329835	0.42556	0.61724	0.352953	0.59295	0.0643296	0.00126357	0.635242	0.0644443	0.24686	0.00140895	0.157712	0.0494066	0.0130724	0.0173064	0.0182905
CA366315	Transcriptional repressor protein YY1	3.11663	2.46778		3.01001		2.55244	0.575254	0.231571	0.34549	0.552614	0.501392	1	0.00890657		0.0252377		0.00362183	0.00883762	0.139336	0.0971341	0.0119383	0.0131858
EXOB4_B01	Transferrin	0.183713	-0.32798	-0.0302921	-0.704638	-0.915532	-0.522348	0.178055	0.148305	-0.311387	0.409602	-0.175855	0.563776	0.149854	0.921195	0.0379246	0.00291946	0.0208617	0.189972	0.13583	0.00797644	0.0739002	0.234273
CA349568	Transforming growth factor-beta type II receptor	0.778157	0.938063	0.517228	0.0880926	-1.17094	-0.582711	-0.129763	0.00582536	-0.471166	-0.499994	-0.293941	1	1	0.046286	0.859568	0.16715	0.30381	0.539252	0.923938	0.0644373	0.0477887	0.0841867
CA361990	Transforming growth factor-beta-inducible early growth response 1	0.38196	-0.841708	1.08114	-0.156964	0.89921	0.495246	0.733426	0.532669	0.261832	0.22438	0.12919	0.420056	0.09732	0.00121269	0.801049	0.0438639	0.28757	0.00993106	0.0119356	0.0480619	0.105226	0.417104
HK0002_B09	Transgelin	0.878076	0.120962	-0.820763	-1.32006	-3.49216	-0.89986	0.497865	0.899744	0.794029	0.326093	0.176224	0.127183	0.775063	0.0166647	1	0.0381187	0.0383389	0.217423	0.226424	0.153541	0.085934	0.240022
EST1-3A_C08	Translin			-0.954584	-2.20265	0.0371476	-2.01004								1	1	0.941633	0.0552304
est04f11	Translocon-associated protein, delta subunit precursor
ENH2_F11	Transmembrane 4 superfamily member 4	-1.01198	-2.06916	-1.20273	-0.911577	-0.76127	-0.218494	-0.0474756	0.633394	0.853751	0.575682	0.96538	0.120948	0.0515519	0.00327659	0.0541666	0.106499	0.341889	0.874732	0.0528593	0.00339954	0.0226527	0.0162706
est03e02	Transmembrane and coiled-coil domain-containing protein 1	-0.378742	-0.546177	-1.35714	-0.608312	0.542223	-0.448119	-0.430824		0.590211	-0.765691	0.423798	0.218057	0.0874792	0.00205578	0.111681	0.249058	0.163845	1		1	1	1
CA371686	Transmembrane protease, serine 2	-0.341064	-0.295886	-0.710495	-0.0713541	-0.219461	-0.459379	-4.67834		0.455684	-0.478678	-0.317791	0.407716	0.412693	0.0128047	0.75109	0.524755	0.0713454	1		1	0.174352	0.22651
CA378035	Transport-associated protein	3.67978	0.889849	0.476588	0.0822439	-0.546694	0.754888	0.144742	0.583003	0.401915	-0.214584	0.436184	1	0.117678	0.196718	0.761168	0.336666	0.0532659	0.358099	0.0276306	0.0158798	0.214092	0.0281937
CA343327	Transposase -61	0.385222	0.880484	0.61731	0.602737	0.325515	0.630452						0.17025	0.00598852	0.0128572	0.0328976	0.245024	0.00645888
CA345450	Transposase -62	1.32816	0.993053	0.748798	-0.479517	-0.430953	0.627452	-0.1033	-0.103339	-0.421299	-0.483508	-0.165306	0.0632602	0.048428	0.0106161	0.282292	0.172587	0.0830846	0.524125	0.478601	0.299165	0.0111496	0.393871
CA356055	Transposase -63	-0.0595668	-0.00948164	0.618404	-0.317568	0.351347	0.783665	-0.139394	-1.47032	-0.826385	-0.327795	-0.220681	0.846721	0.97344	0.00321954	0.336801	0.198614	0.00085497	0.56747	0.02228	0.0268427	0.0619269	0.322469
CA364363	Transposase -64	-0.422355	0.157485	0.532599	-0.338532	-0.117275	0.355868	-0.184904	-0.492115	-0.571857	-0.360775	-0.603777	0.507794	0.645563	0.0147107	0.411897	0.74331	0.203609	0.223699	0.0361389	0.00389588	0.0137729	0.00108977
CA358884	Transposase -65	-0.490613	0.532288	0.496602	0.488233	-0.258779	0.50563	0.175586	0.0351376	0.358406	-0.107332	0.154366	0.449257	0.058888	0.0570017	0.144829	0.472348	0.00738326	0.0131173	0.831974	0.0458014	0.316666	0.238519
EXOB3_H04	Transposase-1	-0.0459685	0.443251	0.23018	0.279286	-0.225053	0.259136	0.0402117	0.902336	0.0537243	0.315923	0.13172	0.815476	0.0250795	0.249273	0.147179	0.281237	0.0664989	0.93297	0.170741	0.894247	0.303853	0.705721
CA343697	Transposase-10	-0.202968	1.25099	0.271289	0.519479	0.0764577	-0.244687	-0.355774	-0.354599	-0.728399	-1.1609	-1.01815	0.662497	1	0.344122	0.332911	0.844439	0.709423	0.0721561	0.0649747	0.0121208	0.000273248	0.0021296
CA346821	Transposase-11	-0.244252	-0.380899	-1.00897	-0.637346	-0.807689	-0.720955	1.13187	1.91623			0.601992	0.280773	0.0716934	0.00222237	0.0331697	0.0104205	0.00283589	1	1			0.346657
CA346903	Transposase-12	-0.00618427	0.456588	0.151837	0.801473	-0.409101	0.0104402	0.353133	0.482409	0.295887	0.194839	0.803889	0.980444	0.0839197	0.554427	0.049738	0.184808	0.948412	0.207074	0.152749	0.204377	0.456921	0.00587322
CA347167	Transposase-13	1.03937	0.908389	0.86093	1.0088	0.584828	0.602715	-0.117114	-0.440639	-0.514993	-0.723441	-0.772238	0.0180424	0.0145767	0.00417329	0.00482605	0.0711567	0.0818087	0.482727	0.0212176	0.0128006	0.00143959	0.00214635
CA347342	Transposase-14	0.224744	0.688891	0.446124	0.466153	0.261655	0.361554	0.333404	1.3048	0.200649	-0.370177	0.033527	0.249179	4.0624e-05	0.00366851	0.0290715	0.114053	0.00313811	0.389291	0.00816516	0.448922	0.2429	0.849035
CA347787	Transposase-15	-1.57214	0.0240514	-0.0398722	-0.934233	0.416023	0.306038	-0.229403	-0.168983	-0.432331	0.0300041	-0.592052	0.0767594	0.944991	0.884542	0.139302	0.367042	0.250696	0.398223	0.610702	0.159573	0.815563	0.044519
CA348209	Transposase-16	0.500515	0.793879	0.399465	0.352458	0.497081	0.48269	-0.262165	0.313577	-0.0847315	-1.07601	-0.56275	0.106963	0.00284413	0.051626	0.246643	0.0283314	0.0171269	0.125762	0.085564	0.598602	0.00335292	0.0110055
CA349329	Transposase-17	0.109539	0.149047	0.0603398	-0.0298354	0.447585	0.388877	0.00795504	-0.0147573	-0.425225	-1.1884	-0.505088	0.487961	0.326774	0.553577	0.82551	0.0477006	0.0849692	0.969219	0.943645	0.078444	0.0016681	0.00247241
CA350038	Transposase-18	0.313669	0.939677	0.574871	0.681071	0.0258798	0.638554	-1.42347	-3.88609	-3.47561	-0.895699	-1.61874	0.30019	0.000169827	0.00248353	0.00219285	0.895577	0.00217544	0.00335504	1	0.00592533	0.00113487	0.000248093
CA350719	Transposase-19	-0.434545	-1.38923	0.852574	0.308381	-0.0461422	0.579029	0.489768	-0.218736	1.10383	0.659605	1.12436	1	0.0814164	0.00127513	0.402959	0.875729	0.0249862	0.123034	0.473276	0.00132535	0.000656462	0.000380914
HK0001_E06	Transposase-2	0.962986	2.1124	0.0321145	1.0539	1.95327	0.700976	-0.0764754	0.924557	1.11815	0.757744	1.31455	1	0.0361223	0.891367	0.247745	0.0906181	0.0480612	0.630723	0.00507717	0.00366453	0.00097111	0.000392634
CA352430	Transposase-20	0.572358	0.725216	0.552879	0.588562	0.590204	0.723482	0.285358	-1.08404	-0.131287	0.0967654	0.274493	0.0377838	0.0226099	0.0298593	0.0606444	0.16488	0.00449088	0.212761	0.00984133	0.357474	0.379025	0.0781545
CA352451	Transposase-21	-0.457133	-0.216971	-0.5375	-1.19206	-0.752397	-0.972279	-0.452563	-0.115122	-0.416692	-0.487264	-0.472423	0.188664	0.223123	0.0264807	0.110995	0.0299821	0.00288585	0.119581	0.532716	0.0227491	0.0227931	0.0180009
CA352526	Transposase-22	0.073093	0.704394	0.466015	0.0716156	0.0992135	0.584557	-0.684759	-0.325839	-0.663298	-0.795735	-0.914801	0.791698	0.00179413	0.0252616	0.83374	0.407543	0.0024118	0.00844619	0.0230939	0.00841169	0.000795508	0.00181017
CA352804	Transposase-23	0.193147	0.701237	0.405723	0.535913	0.141572	0.287658	0.300424	-1.39908	-1.00047	-0.273371	-0.594055	0.29741	0.00109873	0.0589416	0.00940237	0.455281	0.123678	0.105782	0.00119742	0.000641976	0.0128585	0.00440458
CA353291	Transposase-24	0.481235	0.771835	0.0569242	0.0142038	0.601232	-0.0817517	0.250201	0.183441	0.33858	-0.0674212	0.19684	0.262404	0.0581223	0.713308	0.978534	0.300714	0.799825	0.493086	1	0.119217	0.686729	0.465126
CA355349	Transposase-25	1.2156	1.44299	1.23488	1.29303	1.09459	0.754249	-0.171641	0.244025	-0.432571	-0.448001	-0.615974	0.0049041	0.00209585	0.000767751	0.00110168	0.00677172	0.00950592	0.415606	0.43308	0.070092	0.0443906	0.00317973
CA355516	Transposase-26	0.715859	1.09178	0.747692	0.255111	0.733281	1.01754	-0.19327	-1.75666	-1.13397	-0.396792	-0.310168	0.015489	0.000512856	0.00340168	0.6121	0.00884397	0.00112798	0.497957	0.00662159	0.00878235	0.0325298	0.149734
CA356752	Transposase-27	0.429555	0.91223	0.53542	0.338512	0.185437	0.406193	0.351987	-0.641488	-0.696336	1.40556	-1.12632	0.14218	0.00189532	0.0365353	0.258327	0.391879	0.0232483	0.121753	0.0581505	0.0389878	0.000501179	0.000704647
CA356762	Transposase-28	0.677435	0.949345	0.647155	0.908947	0.387479	0.622857	1.32961	2.25247	1.22492	-1.2565	-0.195341	0.0582201	0.0149018	0.00750575	0.00328047	0.302872	0.0107232	0.013177	1	0.0420929	1	1
CA356885	Transposase-29	-0.120173	-0.0612208	0.117693	-0.667016	0.58486	0.53494	0.0770165	-0.113872	-0.186856	0.130317	-0.00909464	0.880749	0.885291	0.528099	0.304983	0.209769	0.0848857	0.69295	0.476636	0.232806	0.301513	0.9524
est03a04	Transposase-3	-0.853456	0.0310881	0.34882	-0.27786	-0.435359	-0.40269	-0.253684	0.437053	0.239544	0.313059	0.124873	0.197962	0.934378	0.309891	0.665925	0.468192	0.354072	0.517864	1	0.409934	0.14005	0.432268
CA357749	Transposase-30	0.378489	0.834272	0.792267	0.464427	0.0368406	0.507238	-0.240006	0.129043	-0.26069	-0.0794759	-0.369581	0.153983	0.0119109	0.000639107	0.0230414	0.873042	0.00572956	0.146764	0.437769	0.157626	0.712221	0.0121846
CA358347	Transposase-31	-0.349013	-0.148182	-0.351054	-0.467842	-0.743242	-0.364674	0.00683133	-0.832678	0.337018	0.088133	0.101434	0.374316	0.56097	0.038828	0.091911	0.0572838	0.166069	0.981694	1	0.235374	0.565826	0.545042
CA359344	Transposase-32	0.183435	0.509448	0.542311	0.210392	0.364491	0.50825	-0.731905	0.262694	0.335107	-0.353862	0.0188571	0.539393	0.0364699	0.0190016	0.446435	0.176885	0.0438225	1	1	0.383821	0.14189	0.938768
CA360089	Transposase-33	0.538208	1.0115	0.774674	1.59766	-0.0750022	0.106486	0.0553633	-0.952177	-0.209414	-0.0841446	0.0539268	0.344304	0.329415	0.0995857	0.0128599	0.902276	0.78785	0.892526	1	1	0.757226	0.854924
CA360674	Transposase-34	0.655665	0.96749	0.435501	1.0777	0.424233	0.772751	-0.254081	-0.406438	-0.158505	-0.214279	0.328172	0.0885816	0.0121707	0.0305858	0.0064114	0.284532	0.0202694	0.129681	0.0465784	0.190247	0.114783	0.109256
CA361474	Transposase-35	0.839708	0.935482	0.556406	0.72903	0.598828	0.659681						0.0217618	0.00725341	0.0571958	0.00786639	0.0436374	0.00411543
CA361817	Transposase-36	0.207529	1.00529	0.663465	1.26447	-0.526946	0.593179	0.726408	0.687847	0.181231	0.0977546	0.324779	0.656987	0.010055	0.00730943	0.0223221	0.379503	0.0490109	0.00416822	0.0205802	0.469716	0.539563	0.0806406
CA362032	Transposase-37	0.459834	0.897915	0.741477	0.765027	0.412962	0.791601			-0.0853492	-0.206852	-0.873522	0.0591544	0.00563745	0.000951809	0.00517299	0.0734969	0.00234693			1	0.525315	0.108643
CA362042	Transposase-38	-1.50977	-0.307512	0.684278	-0.605653	-1.41662	-0.14401	-0.215858	-0.684878	-0.489594	-0.211489	-0.232543	0.0635337	1	0.0527565	0.412014	1	0.806175	0.405911	0.00835954	0.0497733	0.169679	0.223206
CA362149	Transposase-39	0.383713	0.868251	0.535499	0.744486	0.427226	0.649884	0.168429	-0.250564	-0.371424	-0.629046	-0.543814	0.28632	0.0111219	0.0469066	0.000303032	0.306276	0.0486491	0.423154	0.283134	0.0721123	0.0111751	0.00486178
est03f07	Transposase-4	0.556161	0.805692	0.547043	0.670353	0.247895	0.203611	-0.322933	0.133367	1.35142	0.698001	2.16181	0.0331727	0.00296687	0.000717281	0.000891806	0.117344	0.236344	0.274355	0.695706	0.00272442	0.00681387	0.00246714
CA362555	Transposase-40	1.22426	1.29689	1.20617	1.21462	0.181868	0.752623	0.76594	0.525957	0.550969	0.0907099	0.387913	0.00882601	0.000313072	0.00121693	0.00169449	0.574255	0.00507549	0.00414202	0.036578	0.0047046	0.51562	0.0524991
CA363737	Transposase-41	0.42388	1.19951	0.812673	0.582978	0.767542	0.818107	0.358668	-0.343685	-0.0794013	0.153381	-0.0782404	0.0990438	0.000312891	0.0144057	0.142126	0.00917846	0.00517933	0.332166	0.295506	0.707353	0.45497	0.684483
CA365034	Transposase-42	-0.256753	0.668877	0.445206	0.705598	0.168588	-0.259374	-0.382323	-1.64825	-0.614765	0.216351	-0.07495	0.651579	0.137913	0.0201357	0.130769	0.642245	0.531975	0.186478	0.00789848	0.0313917	0.228931	0.379866
CA365162	Transposase-43	0.198357	0.767178	0.171914	-0.0681074	-0.513202	0.296023	-0.237551	-0.321677	-1.33073	-0.400038	-1.24814	0.483334	0.00299296	0.245924	0.869153	0.137806	0.182003	0.209739	0.461791	0.00788063	0.101842	0.000502872
CA365530	Transposase-44	0.710962	0.55951	0.9954	0.796225	0.315132	0.410943	-0.105192	-0.12779	0.236423	-0.35439	0.344053	0.231305	0.155918	0.0025753	0.0566724	0.516575	0.289824	0.50355	0.445284	0.156946	0.0580175	0.0966143
CA366800	Transposase-45	0.414639	0.598604	0.594691	0.327718	0.0550562	0.135189						0.213719	0.0156909	0.00422593	0.102903	0.83485	0.401321
CA369915	Transposase-46	0.345153	0.81255	0.553074	0.424349	0.167083	0.675893	0.212831	-0.83547	-0.0145579	-0.170563	-0.0741003	0.151889	0.0148887	0.0085784	0.0235606	0.39974	0.00336224	0.412314	0.0467421	0.949959	0.438184	0.717737
CA370086	Transposase-47	0.536647	0.948715	0.780273	0.672514	0.254319	0.570972	-0.441768	-0.191914	0.220227	0.231151	0.758082	0.17395	0.02021	0.0449486	0.0319031	0.391573	0.00502605	0.150568	0.46276	0.186652	0.155176	0.00383563
CA346079	Transposase-48	0.00728093	0.814408	0.626051	0.398638	0.167736	0.529706	-0.613705	-1.64845	-0.882867	-0.225996	-0.297646	0.974569	0.000818893	0.00547055	0.123353	0.243028	0.00536887	0.204055	0.093703	0.0574221	0.105418	0.133094
CA346281	Transposase-49	1.35735	1.66496	0.530638	1.68286	0.803613	0.767496	0.628167	0.747641	0.250866	-0.195384	-0.350583	0.0193004	0.00869549	0.0144242	0.00322804	0.129855	0.0101236	0.0177353	0.0281621	0.291686	0.276162	0.219868
est04f07	Transposase-5	0.251211	0.662571	0.385322	0.600015	0.361762	0.235514				-0.225501	-0.732983	0.189302	0.0040665	0.00447432	0.00908955	0.0756569	0.179851				0.392717	0.117929
CA346289	Transposase-50	0.724545	0.630322	0.374378	1.09709	0.226346	-0.303783	-0.0764225	0.454409	-0.132546	-1.30494	-1.29639	0.283298	0.146458	0.0714553	0.0244237	0.5754	0.251722	0.603425	0.0567725	0.464073	0.000540062	7.59939e-05
CA346682	Transposase-51	-1.23521	0.899019	0.473328	1.1277	0.469752	0.648035	2.021	2.06826	2.13804			0.226751	1	0.0295151	0.0342165	0.315726	0.167371	0.0186935	1	1
CA355265	Transposase-52	0.322827	1.0672	0.608907	0.630993	0.398666	0.691284	-0.438063	-0.501046	0.14447	0.488322	0.555665	0.137114	0.000671193	0.0110421	0.00108828	0.0438982	0.00200748	0.168639	0.152819	0.497848	0.0186326	0.00472795
CA356007	Transposase-53	0.405817	1.09504	0.836744	0.67194	0.436739	0.775894	-0.324553	-0.0882515	-0.0989469	-0.117879	0.354107	0.132837	0.000256843	0.00619497	0.027849	0.0902773	0.0011543	0.107842	0.611337	0.465517	0.364692	0.0497438
CA341814	Transposase-54	-0.253656	1.36909	0.892938	0.657209	0.261944	0.38373	-0.0141013	0.329291	-0.05616	-1.16675	-1.19881	0.529596	0.00089325	0.00412936	0.0914967	0.409552	0.237233	0.944335	0.21725	0.775315	0.00028272	0.00136492
CA368203	Transposase-55	0.278717	1.01867	0.516271	0.648452	0.131479	0.397286	0.825032		-0.253694	-0.463959	-1.16922	0.161843	0.000283381	0.00252347	0.0099667	0.329319	0.0172785	0.0670999		1	0.046046	0.00657232
Hete0002_E09	Transposase-56	-0.368308	0.347848	0.411067	0.0651606	0.0677135	0.760064	-0.369148	1.10669	-0.183587	-0.0173661	0.447298	0.330095	0.0814174	0.154424	0.876794	0.762666	0.0464124	1	0.15465	1	0.971451	0.0971741
EXOB1_E09	Transposase-57	0.264537	0.865254	-0.0761143	0.416428	-0.0632431	0.0170098	0.586538	0.0563976	0.480491	0.565484	0.599024	0.327061	0.0140723	0.756201	0.0947139	0.905917	0.935582	0.0100246	0.644236	0.0124313	0.00344573	0.00307872
EXOB4_E01	Transposase-58	-0.139774	0.26639	-0.0767963	0.00881226	-0.495158	-0.000455469	0.155335	-0.350702	-0.104155	-0.380986	0.310995	0.527047	0.252298	0.739547	0.95407	0.0474355	0.997513	0.342519	0.148843	0.61064	0.0430799	0.141416
EST1-3A_F12	Transposase-59	-0.725853	-0.0750388	0.295345	0.544141	0.0326925	0.561445						0.266215	0.881845	0.122896	0.0641818	0.916233	0.0213135
EXOB1_H05	Transposase-6	0.0130445	0.745185	0.577676	0.456633	-0.071327	0.427676	-0.0323468	0.476607	0.396944	0.273576	0.190909	0.944287	0.00530174	0.108316	0.160192	0.692287	0.00447586	0.928626	0.0971651	0.160902	0.182379	0.265668
EXOB2_C04	Transposase-60	0.334602	0.13866	-0.317008	-0.1985	-1.99662	-1.2102	1.28985	0.661688	0.242263	-0.0528454	-0.183329	0.332425	0.588065	0.203702	0.363852	0.0102936	0.00825096	0.000429211	0.0238539	0.178378	0.744192	0.327635
utu04c08	Transposase-7	-0.128035	0.443425	0.554	0.479241	-0.0507412	0.541039	-0.966897	-0.448745	-0.946233	-0.776587	-1.08002	0.721053	0.0767545	0.0335967	0.0544131	0.80261	0.0198108	0.00102173	0.0122194	0.000683972	0.00254534	0.000413515
CA359892	Transposase-8	-0.244401	0.0152876	-0.362448	-0.512042	-0.0171128	-0.272481	0.0449417	-0.411978	-0.863501	-1.0855	-0.885452	0.393316	0.919423	0.0908999	0.0381666	0.938688	0.208497	0.769632	0.02155	0.00277255	0.000223509	0.000116697
CA341755	Transposase-9	0.580914	1.03563	0.584705	0.733826	0.488205	0.695714	0.0552656	0.085705	-0.00880195	-0.448986	-0.163564	0.0463503	0.00176107	0.0546557	0.00666288	0.101601	0.0193491	0.749671	0.682326	0.953049	0.0244872	0.404295
EXOB1_H02	Triosephosphate isomerase	-1.28365	-1.70032	-0.830019	-2.08419	-2.14148	-0.152269	-0.234751	0.0675923	-0.0181329	0.227228	0.190238	1	0.116264	0.00637872	0.0105683	0.0126571	0.789071	0.357396	0.760498	0.931713	0.271544	0.274259
CA376536	Tripartite motif (VRG3)	-0.346638	-0.746916	-0.329083	0.272269	-1.46655	-0.743458	-0.0619802	0.368162	0.637198	0.433997	0.75023	0.490077	0.0370119	0.0778767	0.516744	0.0435164	0.0305191	0.712806	0.203729	0.0225276	0.0452368	0.0084452
utu02c08	Tripartite motif protein 25	-0.793692	-1.34971		-0.20098	0.0476363	-0.248389	-0.457639	0.235994	-0.0943871	-0.227223	-0.140924	0.261214	1		0.761389	0.940367	0.564319	0.284085	0.734269	0.467263	0.25211	0.482991
HK0003_C11	Tropomyosin alpha 3 chain-1			-2.05591		-1.13341	-1.65057	-0.203676	0.461845	0.6537	0.820038	1.09295			0.00868465		0.0835835	0.00484459	0.265914	0.064237	0.0175705	0.00227331	0.00543995
utu02e02	Tropomyosin alpha 3 chain-2	0.598633	0.778861	0.0416286	0.225393	0.732404	-0.422022						1	0.248768	0.928145	0.679333	0.155086	0.285357
utu03h10	Tropomyosin alpha 3 chain-3	0.922653	0.243932	-0.274417	2.17689	1.18033	0.228265						0.171068	0.656087	1	1	0.132214	0.706847
HK0003_D01	Troponin C-1, skeletal muscle	0.377374	0.784915	-0.268298	0.62993	0.968766	-0.364921	0.985873	1.53838	0.132055	0.443197	0.34168	0.475508	0.100922	0.150991	0.135764	0.20733	0.408234	1	1	1	1	1
utu02b04	Troponin C-2, skeletal muscle	-0.301491	-1.09596	-0.0117261	0.0276953	0.571527	-0.153502	-0.679103	-1.24451	-0.679556	-0.209162	0.244612	0.402638	1	0.965062	0.962322	0.187478	0.678072	1	0.0930945	0.175592	0.335264	0.525074
utu03e11	Troponin I, slow skeletal muscle	0.488879	-0.336646	-0.0191	0.416548	0.465558	0.237529	0.0851904	-0.384642	-0.0562478	0.0994726	0.132217	1	1	1	0.171254	0.278248	0.607107	0.656304	0.0877334	0.745818	0.524007	0.178716
Hete0002_E04	Troponin I-1, fast skeletal muscle	-1.01975	-1.91284	-0.330423	-1.32068	-0.0488014	0.528476						1	0.1394	0.219021	0.068866	0.918805	0.0467215
utu01e06	Troponin I-2, fast skeletal muscle	-1.25631	-1.34257	0.145101	-1.71051	-0.300328	-0.651746	0.664944	0.778033	1.02149	0.531102	0.87791	1	1	1	0.198243	0.245462	0.0516499	1	1	1	1	0.069655
utu03e10	Troponin I-3, fast skeletal muscle	-0.898626	-0.559016	0.377308	0.701564	-0.183468	-0.327128	0.244809	0.157821	0.253211	0.124217	0.117168	0.317386	0.473553	1	0.265083	0.734378	0.630912	0.0857472	0.250597	0.115273	0.242866	0.325245
utu04a11	Troponin I-4, fast skeletal muscle	0.542701	1.58167	0.132281	0.876006	0.163439	-0.551375	-1.10824	-0.371469	0.0760682	0.380417	0.912889	0.274938	1	1	0.155435	0.609859	0.468717	0.00581121	0.239593	0.695734	0.00838106	0.000698019
utu01f12	Troponin T-1, fast skeletal muscle	0.163339	0.178532	-0.443127	-0.67706	-0.451209	-0.191982	1.30732	1.44005	1.30431	0.130272	0.450378	1	1	1	0.261853	0.262279	0.527034	0.034161	0.038331	0.0222962	0.417051	0.0881241
utu01h05	Troponin T-2, fast skeletal muscle			-0.0694726	-0.645224	-0.0541692	-0.155825		0.631628	0.109313	-0.0702396	-0.0952325			1	0.277719	0.922016	0.579861		1	1	0.825626	0.746663
HK0002_B06	Troponin T-3, fast skeletal muscle	-0.498934	-0.599334	-0.972525	-1.20188	-1.66733	-1.29249	0.0997338	0.35595	0.568966	0.238851	0.787813	0.181456	0.0372979	0.00371098	0.0101597	0.0163502	0.00183018	0.710422	0.210727	0.0411932	0.224966	0.00856862
CA348620	Tuberin	3.61618	0.0262476		1.93772	2.89434	1.29139	0.580185	0.938641	0.710871	0.0265197	0.2049	0.00823178	0.969238		0.138496	1	1	0.048232	0.0258391	0.0669403	0.93134	0.397794
EXOB2_A11	Tubulin alpha-1 chain	-1.42055	-0.163333	-1.53688	-0.76307	-1.18352	-1.15176	0.425465	0.522788	0.471569	0.590256	0.385236	0.00462811	0.581704	0.000378852	0.115332	0.0224137	0.00145413	0.113045	0.0200014	0.0627818	0.016891	0.0427787
est02f04	Tubulin alpha-3 chain	-1.81038	-0.744089	-1.295	-0.92215	-1.16544	-1.12981	0.13882	-0.042394	-0.182419	0.310931	-0.282052	0.0589824	0.173684	0.000904248	0.0460238	0.0038898	0.000464916	0.641423	1	0.572267	0.0560952	0.0885276
EXOB4_A11	Tubulin alpha-ubiquitous chain	-1.10682	-0.617982	-0.0965361	-1.25485	-0.980861	-0.729079	-0.797071	-0.188205	-0.421079	0.434163	0.243983	0.0812653	0.324365	0.77892	0.0826982	0.0917144	0.0450759	0.00201191	0.111928	0.00499524	0.0293322	0.146017
HST0001_B05	Tumor differentially expressed protein 1	0.302592	0.205244	0.0672971	0.952102	-0.0492321	0.277834	-0.0630769	0.521232	1.0724	0.315232	1.38547	0.364938	0.300447	0.629786	0.0460294	0.865223	0.237307	0.749565	0.0281155	0.000318734	0.0412994	0.000143897
CA341875	Tumor necrosis factor ligand superfamily member 13B	0.166419	1.13569	0.588759	0.434498	0.13066	0.426387	-0.244641	-0.635882	-0.602003	-0.307065	-0.132033	0.74126	0.00255288	0.00851128	0.221629	0.798021	0.327542	0.237444	0.015534	0.0170133	0.152523	0.33887
CA378399	Tumor necrosis factor receptor associated factor 2	-0.441897	-0.354342	0.828765	0.301721	-0.353667	0.0352711	-0.286069	-0.190542	-0.370053	-1.22478	-1.26965	1	0.665217	0.0057032	0.593653	0.34404	0.912978	0.284799	0.409798	0.0335043	0.00141545	0.00638863
CA342573	Tumor necrosis factor receptor superfamily member 11B	-4.8144		-0.726053	-0.564119	-0.799186	-1.06569	0.0193531	0.48278	0.617396	-0.0716909	0.0208317	1		0.0973226	1	0.216492	0.173853	0.924306	0.0469088	0.0132393	0.659518	0.91607
CA355035	Tumor necrosis factor receptor superfamily member 14	-0.659408	0.702851	0.253062	0.210537	0.187981	0.191471	-0.700598	-0.202327	-0.449719	-1.05214	-1.12628	0.223152	0.113365	0.201714	0.639611	0.643121	0.702916	0.0125348	0.296978	0.0290204	0.00296147	0.000871525
CA377770	Tumor necrosis factor receptor superfamily member 19	1.82586	1.17369	0.858602	1.31324	1.10654	0.753085	0.0496511	0.501025	0.13111	-0.309893	-0.155704	0.0744326	0.047057	0.00399972	0.0257361	0.102459	0.118078	0.847996	0.0668062	0.475023	0.471349	0.47018
CA364370	Tumor necrosis factor receptor superfamily member 5 precursor	-0.210182	-1.14675	-1.34053	-1.182	-1.99931	-1.82105	0.197614	1.32964	0.780717	0.506928	1.13017	1	1	0.00684676	1	0.0237766	0.0188164	0.600427	1	0.0435865	0.0669612	0.00563028
CA354408	Tumor necrosis factor receptor superfamily member 9	0.243012	0.27068	0.13092	-0.0933399	0.364731	0.22729	-0.514602	-0.0826904	-0.398936	-0.987978	-1.01846	0.697963	0.590049	0.670126	0.801448	0.568232	0.517669	0.0288603	0.613926	0.0972039	0.00881683	0.000644575
CA377157	Tumor necrosis factor receptor-2	-0.99245	-0.471794	0.783152	-0.0417696	0.164537	0.186343	0.700139	1.02739	0.677811	0.200578	0.510121	0.133222	0.441526	0.00317953	0.944104	0.789918	0.62379	0.0129732	0.00872815	0.0457713	0.431924	0.0532636
CA387724	Tumor necrosis factor receptor-like	0.254146	0.764966	0.703108	0.589186	0.86147	0.246137	-0.154729	0.503172	0.2704	-0.185414	0.279599	0.67136	0.130844	0.035749	0.208799	0.15541	0.41525	0.587624	0.0384405	0.174304	0.619312	0.260106
CA347334	Tumor necrosis factor-inducible protein TSG-6 precursor	0.661664		-0.0863859	-1.68899	-1.69388	-0.713866	0.633494	-0.0258882	0.0450263	0.292388	-0.00469903	1		0.793086	0.115636	0.0172784	0.117753	0.0103417	0.835883	0.697531	0.0613644	0.947603
CA369698	Tumor suppressor p53			-0.366252		-0.553888	-1.11182	0.552357	0.70422	0.67881	0.545625	0.726357			0.393973		0.209148	0.128936	0.00985929	0.00298719	0.00118614	0.00400551	0.000373127
CA357109	Tumour necrosis factor receptor	0.269395	0.21375	-0.0302161	0.256587	0.2379	0.147241	0.0800022	0.744226	1.66976	1.34917	1.29622	0.374125	0.337767	0.889433	0.266294	0.336437	0.466298	0.73447	0.00549828	0.000280201	0.000443897	0.000843252
ENH2_A12	Type II keratin E3	0.849026	-1.21058	1.01238	0.921639	0.694104	1.25969			-0.239277	0.447723	-0.424476	1	0.247737	1	0.305416	1	1			1	0.332254	0.19828
CA378736	Tyrosine-protein kinase BTK	-1.44145	0.112897	1.04335	0.543202	0.673594	0.459667	-0.245395	0.344076	0.631651	0.328652	0.336102	1	0.778361	0.00162484	0.324926	0.059107	0.215001	0.503818	0.179258	0.0994974	0.151903	0.0213142
CA349577	Tyrosine-protein kinase FRK			-1.48655		-1.8465	-1.88936	-0.00599548	0.640697	0.0988126	0.186394	0.198488			1		0.0479955	0.00534934	0.982248	0.0505683	0.560048	0.281067	0.315873
EXOB3_G04	Tyrosine-protein kinase HCK			-1.34212		-0.95984	-1.73047	-0.139479	-0.145519	-0.272666	0.201915	0.320565			0.00605551		0.0767808	0.00943644	0.405588	0.522273	0.218366	0.208514	0.0268017
CA368994	Tyrosine-protein kinase Jak1-1	0.402719	-0.254728	0.447257	0.27264	-0.186174	0.510209	0.709902	0.365272	0.355186	0.703896	0.235233	0.31473	0.543635	0.133305	0.370683	0.740174	0.0261714	0.00202034	0.0621072	0.0501751	0.00350661	0.11973
CA378782	Tyrosine-protein kinase Jak1-2	-0.00513611	-1.28328	-0.187969	-2.6338	-1.06486	-0.704386	-0.470755	-0.055669	-0.295465	-0.820771	-0.831309	0.994534	0.258533	0.520177	0.0337657	0.109778	0.0891752	0.0401495	0.748913	0.13034	0.00535899	0.0020986
CA360163	Tyrosine-protein kinase SYK	0.119452	-0.0603434	-0.0936966	-0.0456736	0.45607	0.0828171	-1.00392		-1.99753	-0.446428	-0.647398	0.512398	0.810007	0.575938	0.800624	0.0443922	0.57578	0.0339333		0.00235508	0.00828939	0.00926127
CA342311	Tyrosine-protein kinase ZAP-70	-0.0319532	-0.755221	0.498939	0.354179	-0.713272	0.705028	0.465431	-0.894102	0.562129	0.120528	0.667949	0.953821	0.302414	0.0162667	0.340252	0.175112	0.0588985	0.0686332	0.0461595	0.0707789	0.346741	0.0152702
CA360689	Tyrosylprotein sulfotransferase-2	1.06593	0.214576	0.584892	0.337501	-0.0397258	0.0802353	-0.22788	-1.83352	-1.25256	-1.02641	-1.0387	1	0.693919	0.0293054	0.357605	0.931627	0.821063	0.200058	0.00863938	0.00535803	0.000775297	0.00148837
CA387381	Tyrosyl-tRNA synthetase	-0.314098	-0.421197	-0.393362	0.110952	-0.565333	-0.64675	1.59159			2.10047	-0.0632453	0.417572	0.254339	0.0364767	0.680019	0.241512	0.0468179	1			1	1
KVkm2_D11	Ubiquinol-cytochrome C reductase complex 11 kDa protein, mitochondrial precursor		0.108143	-0.563607	-0.321634	0.000320691	-0.631931	0.347651	-0.0218449	0.0840861	0.0288258	0.0366865		0.872933	0.168802	0.524467	0.999393	0.141038	0.0563383	0.908523	0.594305	0.814988	0.770383
HK0001_D01	Ubiquitin	-0.877536	-0.0262873	-0.128555	-0.184345	-0.188436	-0.574562	0.482181	0.346369	0.535475	0.325496	1.10776	0.0105596	0.861476	0.45312	0.235752	0.229202	0.00244212	1	1	1	1	1
EXOB4_C10	Ubiquitin and ribosomal protein S27a-1	-0.211057	-0.593963	-0.427458	-0.692864	-0.449349	-0.58854	-0.089198	-0.172327	-0.493935	-0.430232	-0.450858	0.500489	0.0485875	0.0688219	0.0142748	0.0173907	0.0017044	0.430588	0.376775	0.0304247	0.0172824	0.0406948
utu02a08	Ubiquitin and ribosomal protein S27a-2	-0.358457	-0.344501	-0.574218	-0.323132	0.176218	-0.184454	0.188224	0.313092	0.309033	0.0500263	0.152519	0.0900987	0.0530347	0.00784619	0.0577344	0.189983	0.407651	0.331333	0.156344	0.0866413	0.743712	0.243112
CA357217	Ubiquitin ligase protein CHFR	-1.88142		0.794577	0.107799	0.0679557	0.0115238	-0.930565	-0.270524	-0.615647	-0.571789	-0.738412	1		0.105372	1	0.89087	0.980389	0.000909249	0.192253	0.00246907	0.0339006	0.00196962
CA378361	Ubiquitin ligase SIAH1	0.561658	0.879299	0.585892	0.691454	0.261705	0.806355	0.205506	1.01426	1.50376	0.859601	1.50297	0.0600813	0.00374783	0.00891611	0.00690028	0.2601	0.000265257	0.311286	0.00229302	0.000512193	0.0017704	0.000150155
est02c11	Ubiquitin specific proteinase 53			0.926886	0.589434	0.115899	0.301185	-1.08941	-0.119021	-1.07063	-0.556509	-0.929675			1	0.467997	0.806974	0.47654	0.000191692	0.13457	2.54413e-05	0.00902884	0.000407032
CA383858	Ubiquitin thiolesterase protein OTUB1	1.28912	1.24073	0.332514	0.633549	-0.715414	-0.392387	-0.120454	-0.506918	-0.626186	-0.75712	-0.948758	1	1	0.150623	0.0780013	0.227003	0.30249	0.728728	0.304173	0.182721	0.137252	0.00979236
EXOB3_F11	Ubiquitin-conjugating enzyme E2-18 kDa	-0.436047	0.25291	0.021446	-0.652104	0.339333	-0.215308	0.726777	0.0561539	0.158686	0.423954	0.354852	0.289073	0.32444	0.916304	0.245685	0.291857	0.27631	0.0152327	0.605622	0.426142	0.00724235	0.00224452
CA381692	Ubiquitin-like 1 activating enzyme E1B	0.4634			-2.72663	0.885835	0.402631	-0.101741	0.0536939	-0.054442	0.375435	0.346381	1			1	0.0293916	0.382427	0.44817	0.757089	0.789936	0.0247231	0.106033
EXOB1_E04	Ubiquitin-like protein SMT3A-1	-2.34229		-0.424098	-0.258556	0.145366	-0.164123	0.982106	0.901963	0.999185	0.273798	0.237986	1		0.0318649	1	0.686274	0.612525	0.0269682	0.0478136	0.0118968	0.540939	0.551778
HK0001_D05	Ubiquitin-like protein SMT3A-2	-0.499239	-0.540252	-0.347096	-0.759452	-0.0768212	-0.584156	0.360484	0.632681	0.635042	0.719103	0.879002	0.23292	0.248679	0.0835394	0.159119	0.731639	0.0210118	0.0558697	0.00772726	0.0144843	0.000240838	0.000595128
est03g09	UDP-glucose 4-epimerase	-0.528835	-0.702719	-0.744527	-0.711407	-0.743607	-1.21684	0.0131186		-0.670748	-0.2059	-0.246412	0.0967475	0.0399737	0.0090587	0.0082844	0.00721247	0.0016204	1		1	0.293812	0.39245
CA343353	UDP-glucuronosyltransferase 1-1	0.786373	-0.0807041	0.354689	-0.295799	0.0816111	0.151028	0.0239455	-0.145893	0.572135	0.145255	0.344386	0.259182	0.897805	0.253657	0.600863	0.901624	0.65506	0.916598	0.672373	0.00312845	0.380767	0.0189283
CA349227	UDP-glucuronosyltransferase 1-8	0.665877	0.251514	1.33672	0.272518	1.29115	1.51949	0.142089	0.617573	0.518605	0.0786682	0.347362	0.1458	0.487707	0.00179534	0.471139	0.00161904	0.00220039	0.4475	0.0343268	0.0165913	0.602942	0.0729877
CA342060	UDP-glucuronosyltransferase 2B15	1.13745	0.12457	-0.097497	0.0281369	-0.324478	0.6733	-0.229225	-0.488488	-0.678187	-0.94569	-1.39332	0.0996073	0.722046	0.655622	0.964038	0.541444	0.0411278	0.334365	0.0965269	0.0135935	0.000177789	0.000156783
est01e03	UDP-glucuronosyltransferase 2B17 precursor, microsomal	-0.333242	-1.13581	-0.419957	0.21377	0.405029	-0.661343	-0.895322	-0.424761	-0.709232	-0.956744	-1.04922	0.591928	0.297244	0.218576	0.664779	0.390421	0.210163	0.000798005	0.00468196	0.00196003	0.00021522	0.000106408
CA366892	Unc-112 related protein 2	-4.37584		-0.487005	-0.964986	-0.337713	-0.328901	0.79959	1.42101	1.21567	0.529625	0.232904	1		0.0614724	0.186523	0.39553	0.480801	0.116472	0.106699	0.0125439	0.236271	0.458607
CA346849	Unc-13 homolog C	-0.346568	-0.991531	0.240859	-0.354737	-0.207661	-0.290825	0.790651	0.442177	0.35354	0.00699906	0.269502	0.182747	0.00155566	0.364975	0.0675898	0.351276	0.129779	0.0292058	0.178995	0.185415	0.964388	0.140837
ENH2_B02	Unknown-1	0.119636				0.590106	-0.490021	0.359929	-1.79245	-2.95015	-0.854063	-3.15629	1				0.226078	0.226293	0.0201796	0.00120318	6.8259e-06	0.000141245	7.38659e-06
est01b02	Unknown-10		0.673311	-0.441311	1.54584	1.06985	1.02208	0.056722	-1.66923	-1.6573	-0.0802284	-1.20841		1	1	1	0.198353	0.178665	0.710999	0.000290348	0.00119764	0.463289	0.000686247
EXOB2_H01	Unknown-100	-1.37687	-2.40617	0.352488	0.17838	0.534684	0.728096	-0.300242	-0.109945	0.483122	0.549521	0.26745	0.205234	1	0.357802	0.719552	0.306597	0.348614	0.12038	0.376876	0.00447496	0.00167971	0.0260339
EXOB2_H04	Unknown-101	-0.517154	-0.527002	-0.0537008	-1.6352	-0.934442	-1.63739	0.629459	-0.537858	-0.194457	1.24537	-0.224656	1	1	0.878053	0.0240255	0.083808	0.00551454	0.00704222	0.056188	0.345004	0.00108508	0.196177
EXOB2_H08	Unknown-102	2.37835	1.48106	1.16	1.40328	1.40693	0.982322	0.380983	0.516399	0.78191	0.213202	0.579287	0.0465979	1	1	0.0164885	0.142647	0.219092	0.0289962	0.0580994	0.00539216	0.23281	0.0209499
EXOB3_A01	Unknown-103	-0.0833699	0.589536	0.259499	0.521934	0.0791125	0.812613	0.35153	0.312453	0.469695	0.30195	0.513883	0.807247	0.00404782	0.138679	0.00751907	0.598176	0.00036074	0.075265	0.171488	0.0466064	0.0659904	0.0169185
EXOB3_A04	Unknown-104	-0.0996549	-0.35148	0.11281	0.546631	0.145997	0.0971042	0.901487	0.979371	0.893441	0.85343	0.819773	0.633945	0.0888506	0.413587	0.0170093	0.292455	0.385057	0.0783684	0.0614351	0.0425828	0.0912208	0.0839612
EXOB3_A07	Unknown-105	0.439162	-0.206857	0.468648	0.494419	0.512984	0.379408	0.459455	-0.038204	0.208607	0.536575	0.505579	0.320476	0.450919	0.038357	0.266465	0.209871	0.107659	0.108336	0.630819	0.149746	0.00106182	0.000399407
EXOB3_A10	Unknown-106	0.267068	0.116718	-0.0471201	-0.177886	0.278365	-0.0189855	0.263882	0.625744	0.630482	0.488957	0.188286	1	0.845031	0.837351	0.811453	0.546932	0.95109	0.18802	0.0102003	0.031049	0.012355	0.335581
EXOB3_A11	Unknown-107	0.3451	-0.393895	0.694067	-0.410478	0.156183	-0.43935	0.16932		0.737996	0.0108827		0.330527	0.471428	0.00582117	0.432107	0.596726	0.327698	1		1	1
EXOB3_A12	Unknown-108	-0.662131	0.845107	-0.292647	0.0688411	-1.68788	-0.267151	-0.454465	-0.502336	0.116974	0.315067	0.671229	0.259906	0.0822767	0.307717	0.83639	0.0636635	0.439246	0.218699	0.125579	0.550038	0.0516681	0.00308708
EXOB3_B12	Unknown-109	-0.117627	-0.339394	0.266522	0.443359	-0.0680137	-0.164499	0.395848	0.63122	0.0404245	0.400395	-0.206453	0.53378	0.0959464	0.422427	0.0546384	0.759142	0.290909	0.147795	0.0606836	0.845925	0.0667238	0.304102
est01c04	Unknown-11	2.02789	1.55821	2.5141	1.5347	1.45626	1.5708	0.379488	1.32924	0.715429	0.344088	0.566083	0.00247507	0.00730793	0.000319562	0.00289728	0.111891	0.000272833	0.413124	1	0.0637561	0.310768	0.0620096
EXOB3_C03	Unknown-110	-0.733392	-0.427788	-0.172673	-3.16493	-0.33058	-1.53278	-0.0668896	0.609894	0.249263	0.371551	0.194333	0.246786	0.442185	0.547228	1	1	0.0568435	0.82969	0.1531	0.189295	0.0194356	0.314864
EXOB3_D03	Unknown-111	-1.06762	-0.865392	0.0217672	-0.849679	0.125396	0.181642	-0.965509	-0.440896	-0.616804	-0.98057	-0.9367	0.176553	0.19349	0.929037	0.169411	0.717508	0.334645	0.00251425	0.00708399	0.00236711	0.000577614	0.00175703
EXOB3_D06	Unknown-112	-0.279137	-0.187399	-0.123149	-1.84459	-1.11673	-0.292116	0.392768	0.334969	0.109539	0.0651135	0.0722391	0.541225	0.581243	0.613031	0.0294847	0.157371	0.431493	0.160867	0.159021	0.706329	0.786267	0.729275
EXOB3_D12	Unknown-113	-1.91298	-0.648303	0.199825	-0.783629	-1.17906	0.0612973	-0.116876	0.326122	0.258457	0.097523	0.0175194	0.0339375	0.0938849	0.411141	0.160563	0.0711257	0.798397	0.67676	0.238509	0.331161	0.645691	0.932124
EXOB3_E03	Unknown-114	-0.595356	-0.0606235	0.542392	0.277363	-0.00447464	0.454834	0.493431	0.458239	0.717872	0.513925	0.912828	0.088279	0.759092	0.0557074	0.144048	0.980162	0.0202943	0.0585099	0.0285051	0.0143064	0.0192908	0.000320937
EXOB3_E06	Unknown-115	0.403218	0.9135	0.00344059	0.255447	0.763894	-0.0473664	0.438939	0.0459667	0.223198	1.03739	0.5477	0.318216	0.0264332	0.987249	0.505778	0.138252	0.863541	0.0603154	0.755993	0.145572	0.000284768	0.00276137
EXOB3_E08	Unknown-116			-0.320068		0.293437	-0.0563458	-0.30335	-0.40634	-0.696632	0.0314492	-1.56222			0.556568		0.613991	0.853685	0.0318104	0.139612	0.0052387	0.823662	0.00185545
EXOB3_E10	Unknown-117	-0.0360369	-0.391883	-0.39992	-0.977615	-1.00181	-0.885611	-0.127662	0.120184	0.0997373	-0.0883408	0.0256996	0.911402	0.200816	0.0768689	0.0760486	0.0649649	0.010613	0.601879	0.599162	0.624708	0.571232	0.891347
EXOB3_E11	Unknown-118	-0.280277	0.287281	-0.0599408	-0.610439	-0.561559	0.181624	0.197722	0.338593	0.630138	0.278813	0.563885	0.484324	0.361788	0.730011	0.0615878	0.192924	0.269948	0.435936	0.0652443	0.0276605	0.104898	0.00877893
EXOB3_F04	Unknown-119	0.750017	-1.91125	-0.825799	-1.21774	-0.123553	-0.93775	-0.547695	-0.180318	-0.0581163	-0.15957	-0.352658	0.187192	0.023178	0.0122298	0.0435235	0.719111	0.0545587	0.0475433	0.258384	0.805625	0.362501	0.155376
est01c09	Unknown-12	-0.904335	-0.635796	0.327882	0.0762315	0.421443	-0.0877163	0.938048	-0.0870336	0.61042	-0.143552	0.0280085	0.187696	0.291003	0.197318	0.788925	0.252183	0.821635	0.200088	1	0.237951	0.413303	0.919144
EXOB3_F07	Unknown-120	-0.332456	-2.96073	-0.106705	-0.741606	-0.037132	0.57417	0.154992	-0.532335	-0.232302	-0.208416	-0.464166	1	1	0.763813	1	0.956778	0.0267465	0.264394	0.0349647	0.18409	0.193216	0.0370047
EXOB3_F12	Unknown-121	-0.538548	-1.28804	-0.586018	-2.0848	-1.60661	-0.921536	0.0985015	-0.147264	0.369276	-0.102456	-0.2208	0.176015	0.0159109	0.0236618	0.0114416	0.00518822	0.00382772	0.63119	0.798565	0.132669	0.588133	0.378045
EXOB3_G01	Unknown-122	0.296258	3.05033	0.0420923	-0.471282	0.935133	0.0244498	-0.049331	0.161128	-0.22084	-0.262263	0.00246302	1	1	0.927202	1	0.0598716	0.958175	0.848817	1	0.381013	0.23742	0.99492
EXOB3_H02	Unknown-123	1.00689	0.141935	0.00397987	-1.05035	0.566008	0.530842	0.542443	0.67788	0.301424	0.224931	-0.310903	0.101475	0.650271	0.975881	0.0843114	0.217277	0.199658	0.158581	0.116701	0.37302	0.338053	0.182072
EXOB3_H08	Unknown-124	0.527915	-0.281412	0.0735806	-0.429462	-0.225916	-1.16052	-0.286621	-0.0759301	-0.0206536	0.448767	0.234008	0.188236	0.631703	0.807356	0.481612	0.596915	0.069674	0.136306	0.568599	0.880052	0.0257663	0.191233
EXOB3_H12	Unknown-125	-0.265685	-0.354622	0.164769	-0.914823	0.0963627	-0.0713887	0.033674	0.434772	0.530384	0.274685	0.292284	0.535161	0.124224	0.626998	0.0839627	0.685356	0.726953	0.811173	0.0145486	0.0112128	0.108917	0.106164
EXOB4_A10	Unknown-126	0.274717	0.82717	0.690477	0.665773	0.500641	1.08218	-0.335776	0.698819	0.343666	0.453155	0.493596	0.247262	0.00520951	0.00804992	0.0107951	0.0235112	4.54189e-05	0.235617	0.0473868	0.0458964	0.159212	0.0621417
EXOB4_C02	Unknown-127				0.810154	0.601002	-0.652894	-0.125196	0.789899	0.692651	0.674531	0.863174				1	0.116672	0.349586	0.455987	0.00975358	0.00365695	0.0120296	0.00194914
EXOB4_C03	Unknown-128	2.32621	2.81407		-0.724687	0.740472	2.33091	-0.275196	0.00945294	0.997161	0.919507	1.07275	1	1		1	0.244726	1	0.090191	0.930245	0.00174733	0.000103024	1.73412e-05
EXOB4_F04	Unknown-129	2.16669	-1.27014	-0.942425	-1.10961	-2.72154	2.37284	0.00947535	0.316281	0.41109	0.545454	0.800977	1	1	1	1	1	0.0194625	0.952413	0.059751	0.0352548	0.00703088	0.000450091
est01e01	Unknown-13	0.124205	0.944829	-0.0662993	0.0227922	1.38947	2.31469	0.264946	-0.489754	-0.390081	-0.0926825	-0.109947	1	1	1	0.982072	1	0.00459259	0.171482	0.0871929	0.0880247	0.601737	0.591624
EXOB4_G04	Unknown-130	2.51046	0.296022		1.28623	-0.736362	-0.963797	-0.0310857	0.170357	0.228776	0.1197	0.378332	1	1		1	0.30523	0.316165	0.8442	0.154737	0.181424	0.305698	0.0195229
EXOB4_G12	Unknown-131	-1.19193	-0.649961	-0.820494	-0.824449	-0.103664	-0.217287	-0.409596	-0.167638	-0.125727	-0.132815	-0.0441727	0.214874	0.117384	0.00420318	0.0695578	0.701488	0.509151	0.125556	0.0514222	0.467561	0.226283	0.730685
EXOB4_H01	Unknown-132	0.0104943	0.602907	0.840798	0.287911	-0.098773	-0.780961	-0.423381	-0.599445	0.109676	0.843337	0.734862	0.985663	0.0200508	0.00259589	0.244613	0.789441	0.114344	0.0943629	0.13625	0.617987	6.39048e-05	0.00182988
Hete0002_B05	Unknown-134	0.0406065	-0.295943	1.50249	0.957611	0.306387	0.990227	-0.98802	-0.341283	-0.900193	-0.948627	-1.11652	0.931223	0.499807	0.000856284	0.00793548	0.379812	0.0202211	0.000462566	0.049317	0.00131533	0.000758416	9.49327e-05
Hete0002_B07	Unknown-135	0.43398	0.532768	0.624434	0.664651	0.35784	0.600488	-0.194806	0.762688	0.333929	-0.210255	0.25548	0.220321	0.0563786	0.0491094	0.0452199	0.230138	0.0926817	0.438426	0.00347041	0.0730529	0.232352	0.171826
Hete0002_B09	Unknown-136	-2.86425		1.36574	0.60445	0.473028	0.651145	-0.631194	-0.301989	-0.730695	-0.589785	-0.767288	1		1	1	0.270325	0.0649288	0.017242	0.015719	0.00225505	0.00155076	0.000571591
Hete0002_B10	Unknown-137	0.264537	-1.07666	0.630427	-0.232383	0.525135	0.879587	0.414826	0.390843	0.887194	0.331781	0.159149	0.676593	0.168114	0.0184735	0.553363	0.0786674	0.00354377	0.0267691	0.0492791	0.00214217	0.0900338	0.294125
Hete0002_C03	Unknown-138	-1.08408	-0.131453	0.14056	-0.149479	0.230512	-0.0587574	-0.182457	0.00884863	-0.147833	0.479108	0.356276	0.287879	1	0.793426	0.612301	0.601586	0.812451	0.224076	0.941175	0.30215	0.010223	0.0407638
Hete0002_C07	Unknown-139	0.375941	-0.325713	0.405717	0.430579	0.35356	0.273272				0.115758	-0.347877	0.255607	0.419435	0.0329719	0.375508	0.271284	0.245779				0.65035	0.362711
est01f02	Unknown-14	5.81675	2.23569	-0.270953	0.122576	0.267943	0.424721	-0.176212	-0.171755	0.288432	0.0512672	0.291951	1	1	1	0.859311	0.652199	0.433562	0.452321	0.31278	0.0929515	0.635413	0.0294529
Hete0002_D06	Unknown-140	-2.34985	0.260369	-1.84743	-0.460377	-1.37039	-1.27865		1.77878	0.333113	0.0152091	0.635997	0.0319821	0.269519	2.84728e-06	0.341063	0.00336691	0.00114917		0.0127895	1	0.957285	0.0838382
Hete0002_D08	Unknown-142	-0.0745721	-0.358811	0.561035	0.345809	0.856698	0.321928	0.418782	0.131352	0.508226	0.809944	0.81204	0.744107	0.122983	0.0211252	0.270664	0.00713994	0.120891	0.0773676	0.472226	0.0342332	0.00580336	0.00178346
Hete0002_D11	Unknown-143	-0.171469	0.00608321	0.663006	1.01587	1.07039	1.2808	-0.216301	1.40526	1.09685	0.336512	1.36078	0.779836	0.990021	0.0310704	0.0151749	0.00251062	0.00190774	1	0.0508578	0.0990918	0.220116	0.0107432
HK0001_A03	Unknown-145	0.166075	0.0476355	-0.200937	0.0996911	0.634648	-0.137146	0.130303	0.203648	0.475464	0.0389492	-0.0943197	0.822574	0.865008	0.519081	1	0.159848	0.74896	0.480441	0.261542	0.0307681	0.761623	0.669214
HK0001_A05	Unknown-146	-0.357926	-0.00640104	-0.327427	-1.5471	-0.645507	-0.389203	-0.0136424	0.532551	0.143535	0.159443	-0.24547	0.201223	0.974735	0.0800355	0.084378	0.0210838	0.0826337	0.973741	0.116026	0.579269	0.399831	0.120864
HK0001_B09	Unknown-147			0.286373		1.13206	-1.89658	0.278765	0.296827	0.541067	0.281258	0.232867			1		0.278331	1	0.188118	0.470233	0.0177115	0.0475065	0.212761
HK0001_B10	Unknown-148	-0.502563	0.10051	-0.615284	-0.561384	0.172293	-0.517393	0.526799	0.335863	0.167931	0.0343904	0.321135	0.218763	0.774687	0.0212366	0.320339	0.721201	0.322488	0.0100272	0.198977	0.336805	0.845363	0.0600861
HK0001_C02	Unknown-149	-0.187814	-0.633693	-0.549139	-1.02217	0.656856	-0.891689	0.738444	0.479373	0.934972	0.47675	0.584882	1	0.344861	0.0695229	0.110157	0.153822	0.0931683	0.0142052	0.353382	0.0155041	0.105899	0.163966
est01g01	Unknown-15				0.181102	0.218828	0.692811			1.90288						1	0.594565	1			1
HK0001_C04	Unknown-150	0.0668765	-0.527152	-0.697909	-0.129203	-0.529095	-0.726656	-0.00105235	0.373527	0.314004	0.351847	0.40608	0.888419	0.100811	0.00424929	0.749134	0.195245	0.0151561	0.995632	0.0404333	0.111889	0.0711703	0.0198994
HK0001_C09	Unknown-151	0.884222	0.671507	0.193083	1.01789	0.0471637	0.215735	0.248864	-0.340358	-0.0485998	-0.24076	-0.180021	0.109344	0.18178	0.354047	0.0512002	0.926591	0.67538	0.17607	0.145321	0.777316	0.18202	0.297538
HK0001_C12	Unknown-152	-0.368172	0.396632	0.0827326	0.302694	2.27292	1.60886	0.701445	0.915415	0.559452	0.0817121	-0.367548	0.522126	0.420567	0.526792	0.552456	0.051416	0.00215866	1	0.0537241	0.195438	0.825028	0.443126
HK0001_D07	Unknown-153	0.507944	-1.25676	0.433388	-0.742738	-0.278319	-0.137762	0.637764	0.414139	0.252215	-0.0996362	0.398777	1	1	0.222927	0.35421	0.626304	0.685605	0.0151193	0.103081	0.301006	0.582216	0.0940523
HK0001_E05	Unknown-154	2.34579	3.58845	1.22677	1.14923	2.00071	0.364642	0.350194	0.327422	0.141872	0.630462	0.329102	1	1	1	0.174545	0.0270992	0.676317	0.116299	0.309889	0.738753	0.0669389	0.234691
HK0001_E07	Unknown-155	-0.446625	-1.01672	-0.716257	-1.02064	-2.14215	-1.27876	-0.0320269	0.411566	0.120589	0.429537	0.185201	0.283215	0.060718	0.0114474	0.0132459	0.0169546	0.0111569	0.8682	0.202535	0.548488	0.044636	0.493254
HK0001_F05	Unknown-156		-1.65171	0.495055	-0.554108	-0.594507	0.215118	0.565792	0.141289	0.667339	0.484079	0.485928		1	0.129475	0.432192	0.278138	0.632869	0.0249248	0.444683	0.0101471	0.0102642	0.0148001
HK0001_F09	Unknown-157	0.195711	-0.915143	-0.489503	0.170828	0.0914748	-0.88305	0.0163959	-0.193274	0.187958	-0.17448	-0.529708	1	0.0567758	0.0270375	0.745999	0.817312	0.0557423	0.925149	0.280762	0.28459	0.080701	0.00799836
HK0001_F10	Unknown-158	0.563043	-0.333056	-0.440776	-1.34347	-0.713337	-1.28988	-0.727171	-0.336058	-0.373724	-0.507092	-0.684449	0.167961	0.454747	0.00493146	0.0768314	1	0.0182229	0.0151775	0.0582886	0.0454465	0.0110848	0.00408947
HK0001_G06	Unknown-159		0.383872	0.502697	2.18952	0.820586	1.36302	0.0711801	-0.213324	0.0461027	-0.0561681	-0.274354		1	1	1	0.268183	0.109426	0.71079	0.284077	0.819789	0.747841	0.118923
est01g05	Unknown-16		-1.36747	-0.0725041	-0.427516	-1.29216	-0.0540807	-0.250984	-0.249448	-0.159656	-0.184231	-0.382369		0.270797	0.787631	0.428	1	0.810094	0.528466	0.383115	0.496783	0.230528	0.0033839
HK0001_G07	Unknown-160	-3.5786			2.77891	1.15476	1.45384	0.342914	0.0539803	0.176595	0.220131	0.0740476	1			1	1	0.0180531	0.169678	0.82074	0.18653	0.125086	0.645904
HK0001_G11	Unknown-161	-3.93765	-3.42681	-3.21919	-4.71743	-3.96727	-4.95599	-0.39317	-1.20483	-0.154147	-0.827406	-0.654327	3.31214e-05	1.13137e-06	3.8923e-05	0.000198113	5.82792e-05	1.50149e-06	0.220614	0.0117682	0.502682	0.00235331	0.00480478
HK0001_H12	Unknown-162	0.610192	0.718536	0.778754	1.01391	0.991909	1.30834	-0.0288134	-0.901963	-0.734631	-0.799557	-0.929873	0.167507	0.0227369	0.00971902	0.0567227	0.0219528	0.00900994	0.895972	0.00136752	0.00825496	0.0187277	0.00819813
HK0002_A01	Unknown-163	0.034206	0.857517	-0.184354	0.0630635	-0.376681	-0.0711261	0.0496485	-0.268984	-0.395155	-0.0939726	-0.373465	0.945712	0.0489444	0.508617	0.835656	0.623074	0.793607	0.831871	0.250068	0.168363	0.663526	0.0303208
HK0002_A04	Unknown-164	-0.762221	0.462805	-0.127034	0.276567	0.640788	-0.137802	0.753966	-0.499736	-1.85868	0.185387	-0.461669	0.234461	0.364469	0.648273	0.611719	0.332962	0.647861	0.00575295	0.0616866	0.000215679	0.12657	0.00297365
HK0002_A11	Unknown-165			-0.475583	-1.36599	-0.531282	-0.892188	0.748394	0.583313	0.900171	0.682826	0.62463			1	0.155008	0.41469	0.214183	0.0167247	0.0889022	0.0111994	0.0666127	0.0136732
HK0002_B08	Unknown-166	0.348588	0.782118	0.116063	0.722157	0.229085	0.373312	-0.146799	0.0397342	0.0190711	0.0665889	0.260915	0.453066	0.0682652	0.533299	0.0464788	0.222403	0.0761649	0.411542	0.733384	0.875183	0.509558	0.0698001
HK0002_B11	Unknown-167	0.440625	0.361894	0.208598	1.54286	1.21057	0.525045	0.780223	0.792379	0.82447	0.417454	0.733641	0.58918	0.45565	0.408541	0.0517926	0.0194566	0.235875	0.0921218	0.146243	0.0795669	0.14881	0.0117439
HK0002_C03	Unknown-168	-0.334463	-0.853584	-0.915912	-0.95974	-0.670872	-1.16292	0.133783	-0.793869	-0.173914	-0.245978	-0.534782	0.185119	0.0217807	0.000724728	0.0150622	0.026541	0.00366451	0.436776	0.17087	0.389386	0.135441	0.00873094
HK0002_C06	Unknown-169	0.564439	-0.483345	-0.161476	-0.470202	0.116741	-0.255993	0.753511	-0.0232941	0.191693	0.318611	0.358449	0.24042	0.226249	0.243163	0.127063	0.810978	0.391324	0.00706187	0.903715	0.204254	0.0214472	0.0113534
est01g08	Unknown-17	-0.833046	-1.427	-0.648963	-1.67625	-2.09771	-1.78682	0.946024		0.643341	0.743485	0.00811683	1	1	0.0323794	0.0224398	0.00602231	0.00186988	1		1	0.155208	0.969394
HK0002_D02	Unknown-170	0.605248	0.0687803	-0.0225429	0.0440193	-0.392551	-0.166323	0.669818	0.793164	0.48608	0.158393	0.317209	0.179818	0.739621	0.903037	0.867242	0.118221	0.146278	0.0791594	0.142916	0.289182	1	1
HK0002_D04	Unknown-171	-0.501711	-0.753398	-0.370276	-1.29342	-0.900321	-1.10826	0.106004	-1.17015	-0.242937	0.10504	-0.114859	0.394949	0.0577514	0.043972	0.046474	0.147515	0.0317327	0.668981	0.0218675	0.342937	0.555272	0.526493
HK0002_D07	Unknown-172	0.676251	0.524776	1.08006	0.898144	0.915293	1.16123	0.551018	0.268068	0.0938906	0.0685807	0.197103	0.0098464	0.00869729	0.000344077	0.000856016	0.000302077	3.87064e-05	0.0806157	0.495468	0.751802	0.812994	0.387737
HK0002_D08	Unknown-173	-0.178922	0.47561	0.943839	0.612945	0.54095	0.971705	0.177782	-0.978419	-0.48218	-1.29541	-1.35001	0.779045	0.149479	0.0057803	0.0273356	0.015815	0.00232181	0.259561	0.00202779	0.0305924	0.000255315	0.00142647
HK0002_E09	Unknown-174	-0.29688	-0.519764	-0.999328	-1.08641	-1.50614	-1.08153	-0.170926	0.60867	-0.0962449	-0.232623	0.0253809	0.240308	0.0963731	0.0015283	0.000829953	0.0131646	0.0020802	0.54483	0.247193	0.720834	0.274932	0.885534
HK0002_F01	Unknown-175	-1.48016	-0.984668	-0.874824	-1.64305	-0.866687	-0.744077			1.15699	-0.535057	-0.100254	0.00909967	0.0207186	0.00164886	0.0144638	0.0383631	0.00165647			1	0.219639	0.825187
HK0002_F03	Unknown-176	-0.391294	-0.414964	-0.841425	-1.20128	-0.729251	-0.99439	-0.152684	1.04091	1.15166	0.396243	1.6514	0.40887	0.246259	0.00548456	0.173099	0.271434	0.0252598	0.646247	0.0272483	0.00113038	0.0255735	0.00464759
HK0002_G06	Unknown-177	0.676534	1.22153	0.607516	0.999076	-1.01547	0.290599	0.00377213	-0.362029	-0.276734	-0.5527	-1.20558	0.189575	0.00646	0.0158327	0.012999	0.199078	0.268068	0.99396	1	0.395178	0.0156417	0.0251314
HK0002_H01	Unknown-178	-0.815595	-0.32774	0.640369	-1.55082	0.887821	0.0840018	0.103393	-0.382169	-0.0432951	0.173836	-0.145703	1	0.679865	0.0828846	0.0692003	0.129576	0.777418	0.599253	0.166424	0.820171	0.265219	0.290119
HK0002_H04	Unknown-179	-1.07307	-1.03543	-0.709978	-1.03596	-0.923608	-0.9037	-0.0802981	-0.554929	-0.561995	0.00303324	-0.202041	0.00775367	0.0049289	0.00909242	0.0117629	0.0136768	0.0114719	0.703066	0.125056	0.0486835	0.979796	0.216939
est01g10	Unknown-18	2.3908				1.77042	1.63038	0.181989	0.373384	0.598634	0.341986	0.0580202	1				0.0559843	0.0462175	0.629758	0.238183	0.17635	0.0726534	0.685949
HK0002_H06	Unknown-180	1.21785	1.07154	0.680772	1.29856	0.178278	0.933105						0.00437949	0.00318968	0.00410999	0.0163485	0.520609	0.00341183
HK0002_H09	Unknown-181	-0.358429	-0.262921	-0.28901	-0.0627111	-0.541767	-1.01685	0.772607		1.29362	0.456558	0.345111	0.264816	0.364846	0.141485	0.900711	0.221945	0.00338715	1		0.0254471	0.0996192	0.170417
HK0002_H10	Unknown-182	0.412698	0.890589	0.596308	0.544164	0.065198	0.846294	-0.170793	0.0450275	0.141712	-0.130585	-0.429932	0.0276994	0.00751903	0.0137004	0.100973	0.641462	0.000467388	0.238249	0.616697	0.248645	0.516559	0.0118121
HK0003_A01	Unknown-183	0.134307	-0.0085823	-0.127035	-3.90316	0.847833	0.491392	0.627837	0.535975	0.230344	0.0128944	0.145581	1	1	0.818026	1	0.147468	1	0.0886031	0.231822	0.3093	0.950051	0.303211
HK0003_A10	Unknown-184	-0.601342	-0.755575	-0.949453	-0.924683	-1.2767	-0.913552	0.0671415	-0.504882	-0.518378	1.29798	-0.943686	0.0297105	0.00264847	0.000762304	0.0022886	0.000437402	0.000729996	0.630557	0.0129896	0.0250419	8.40917e-05	0.00486195
HK0003_B01	Unknown-185	-0.692644	-0.826558	-1.24734	-1.46711	-1.08652	-1.05428						0.0112052	0.00406597	0.00175544	0.000283246	0.00514235	0.00144528
HK0003_B08	Unknown-186	0.0458154	-0.487383	-0.543282	-0.0976468	0.590186	-1.5379	0.776133	1.02324	1.20441	0.477391	0.662511	0.935726	0.357576	0.0440266	0.776894	0.179488	0.0685513	0.0376087	0.032558	0.013895	0.0349244	0.0337176
HK0003_B11	Unknown-187	-0.379036	-0.0864379	-0.191541	1.40821	1.83965	0.404042	0.969698	0.6243	0.528509	0.101617	0.147295	1	1	1	0.11657	0.00275604	0.441887	0.00538254	0.0326205	0.0271985	0.443434	0.284843
HK0003_C01	Unknown-188	-0.535918	-0.541929	0.25345	-0.445078	-0.405823	0.19803	0.217293	0.00777483	0.171482	0.399538	0.313442	0.374655	1	0.238521	0.298254	0.221327	0.467925	0.183805	0.961837	0.486996	0.0408785	0.0714058
HK0003_C03	Unknown-189	-0.479835	-0.453453	-0.795937	-0.727829	-1.0743	-0.740729	0.727046	0.708252	0.690759	0.316556	0.15212	0.0412709	0.0123448	0.000563371	0.00111151	0.01015	0.00123646	1	0.088302	0.0719252	0.179322	0.386697
est01h01	Unknown-19		1.48859	0.640402	0.224784	-0.185998	0.360146	0.286291	0.0115107	-0.275685	0.302217	0.13272		0.0474872	0.0503543	0.831526	1	0.533882	0.118736	0.948949	0.0753856	0.0861015	0.261507
HK0003_C05	Unknown-190	0.523747	-0.972637	0.687784	0.207448	0.467785	0.433817	-0.105317	0.694179	0.553971	0.538302	0.920603	0.301798	0.249463	0.110762	0.698533	0.31782	0.393321	0.484292	0.120687	0.0825308	0.0118336	0.0196222
HK0003_C12	Unknown-191	0.608641	2.50112	0.0379518	3.11065	4.0915	1.77183	0.0252537	-0.14849	-0.0496888	0.376106	0.172584	1	0.00863096	0.93084	0.00960607	1	1	0.853808	0.364707	0.673771	0.0122343	0.173185
HK0003_D02	Unknown-192	1.97733	3.3543	0.833104	1.51639	3.87722	2.42086	0.767428	0.308886	0.359395	0.128817	0.301747	0.114357	0.00910007	1	1	1	1	0.00446706	0.16066	0.0283893	0.245763	0.0201552
HK0003_D08	Unknown-193	0.650938	-0.130407	-0.348064	-0.654968	-0.140126	-0.732635	0.296865	-0.267842	-0.193262	-0.039095	-0.424832	0.208357	0.813184	0.0583455	0.209897	0.753344	0.0187409	0.122043	0.116592	0.209392	0.770134	0.0209683
HK0003_E08	Unknown-194	0.580517	-0.467976	-0.493993	-0.675345	-1.24961	-0.776581	-0.812604	-0.254796	-0.432318	-0.770679	-1.0083	0.144682	0.135061	0.0118163	0.155439	0.0688201	0.0361592	0.00520048	0.162858	0.0172742	0.00192959	0.00196005
HK0003_F02	Unknown-195	0.134656	1.11846	0.385547	1.11273	1.38438	0.815334	-0.0533385	0.20391	0.467264	0.114699	0.149107	0.750367	0.0300865	0.101443	0.0487768	0.0650433	0.0649839	0.827252	0.35176	0.025693	0.561315	0.44421
HK0003_F03	Unknown-196	0.804435	1.09169	0.0372919	0.0904756	2.7886	2.29924	0.506204	0.245165	0.558055	0.362104	0.122555	0.193366	0.125986	0.835683	0.905316	0.0190846	0.0256019	0.219512	0.454503	0.118113	0.125733	0.483315
HK0003_F04	Unknown-197	1.28238	1.89265	0.707166	1.93832	2.71533	-0.386288	0.0745203	-0.125732	0.176711	-0.0251697	-0.124624	0.139252	0.110678	0.0949841	0.0428638	0.0257159	0.531701	0.800456	0.56408	0.237555	0.885318	0.626878
HK0003_F07	Unknown-198	-0.797678	-0.71915	-0.797289	-1.39861	-1.06537	-1.13594	-0.194954	0.105228	-0.425336	-0.243199	-0.00278407	0.027009	0.046638	0.041461	0.0100277	0.0105165	0.00209761	0.13583	0.297468	0.0167261	0.0236405	0.989534
HK0003_F09	Unknown-199	-0.415614	-0.838794	-0.724958	-0.772509	-0.0321084	-0.782476	-0.144811	0.0664487	0.0175814	0.204476	0.778243	0.197298	0.0107433	0.00298304	0.0775527	0.95395	0.0421995	0.370466	0.663456	0.918646	0.190125	0.00122444
ENH2_C05	Unknown-2	0.103227	-0.269558	-0.608193	0.395761	-0.027719	-0.143566	-0.56233	0.0616065	0.0510573	0.0394638	0.114208	0.712403	0.404661	0.0515892	0.259931	0.927254	0.497095	0.163371	0.785857	0.88394	0.836915	0.463536
est01h05	Unknown-20				2.02236	2.46034	2.38781	-0.293098	-1.32577	-0.675472	-0.114178	-0.664537				1	0.0135979	0.0142022	0.42901	1	0.0276579	0.498597	0.00943701
HK0003_F10	Unknown-200	-0.684032	-0.808534	-0.997833	-1.60946	-0.927526	-0.972147	0.206653	0.0356094	0.00686084	-0.302172	-0.47998	0.00369819	0.000256926	0.000938399	0.0210137	0.0021374	0.000299343	0.247429	0.707792	0.962519	0.0531751	0.000947419
HK0003_G05	Unknown-201	0.202559	0.306615	0.120078	0.292362	-0.0345943	0.367525	-0.591187	-0.305974	-1.13908	-1.10316	-0.275213	0.402152	0.105273	0.490093	0.26836	0.853758	0.0286327	0.00632947	0.0995274	0.000907356	0.000177191	0.0125484
HK0003_G10	Unknown-202	0.152382	-0.00348677	-0.136982	0.0877579	-0.0509758	0.152093	-0.785284	0.960111	0.902066	1.49935	1.19264	0.514732	0.987245	0.540191	0.703587	0.725814	0.316412	0.0556007	0.000214059	0.000794913	0.000362227	0.000303625
HK0003_H12	Unknown-203	0.640611	0.12105	-0.186747	-0.221441	-0.674582	-0.712627	-0.241995	0.369797	-0.0551211	-0.160791	0.409428	0.233009	0.643072	0.434548	0.466251	0.143287	0.0523453	1	1	1	0.686817	0.114243
HKT0001_C06	Unknown-204	1.45562	-0.503207	-0.00149218	0.929747	0.747856	0.944642	-0.258748	0.711226	0.630787	0.104897	0.367113	0.119993	0.539904	1	0.179754	0.0569326	0.0496399	1	0.150354	0.270975	0.604618	0.175814
HKT0001_D01	Unknown-205	0.91939	-0.542001	1.5429	-0.123732	0.946078	1.21337	-0.264308	0.543554	0.370067	0.190339	0.509406	1	0.525247	0.00827221	0.840561	0.0197147	0.0169831	0.32398	0.0902713	0.104245	0.354824	0.0213901
HKT0001_D11	Unknown-206	2.26435	-0.0733079	0.154683	1.1102	0.135406	-1.40632	-0.164539	-0.0781027	-0.166399	0.146895	0.246961	0.0218729	0.854876	1	0.120722	0.761726	1	0.077648	0.506975	0.232023	0.349964	0.133921
HKT0001_E01	Unknown-207	-0.345637		0.204107	-0.453818	-1.23645	0.279769	-0.0972192	0.0684412	0.427121	0.287011	0.126221	0.674993		0.423885	0.463423	0.0748498	0.366141	0.42414	0.330439	0.00850133	0.0515914	0.52908
HKT0001_E04	Unknown-208	-0.618856	0.0430997	1.0253	0.0158754	-0.457597	-0.316928	-0.0820252	-0.0496901	-0.0385409	0.040258	0.137303	0.226633	0.853598	0.00469128	0.959811	0.157096	0.243348	0.517972	0.744156	0.830923	0.743813	0.382344
HKT0001_E08	Unknown-209	0.946932		-0.718689	-0.358288	-0.095315	-0.360853	0.0251221	0.340677	0.0820325	0.0318756	-0.0211597	0.101986		1	1	0.857789	0.508035	0.944261	0.239607	0.667768	0.806758	0.882006
est01h06	Unknown-21	-0.0130283	0.639686	1.00072	0.332267	0.187438	0.418675	-0.563496	0.0678033	0.0686618	0.194213	-0.717552	1	0.166334	0.0332172	0.599698	0.530327	0.316348	1	1	1	0.747671	1
HKT0001_H10	Unknown-210	1.103	0.0538834	0.0225973	-0.686052	0.228353	0.636198	-0.547637	0.849053	0.898608	0.326885	1.02368	0.0289083	0.914361	0.930217	0.205153	0.644946	0.16809	0.102701	0.00390402	0.00598087	0.0623641	0.00625691
HST0001_A02	Unknown-211	1.24135	-0.388459	-0.25614	0.244744	0.581934	0.488113	-0.599179	-0.216765	-0.267692	0.207092	0.114082	0.146913	0.250133	0.418433	0.409627	0.102969	0.0828129	0.0466569	0.394628	0.120059	0.264738	0.547841
HST0001_B03	Unknown-212	1.06651	0.852619	0.130335	1.14421	1.021	1.01759	-0.0433113	0.99193	0.583871	0.345795	0.583151	0.0426184	1	1	0.0788406	0.0492954	0.0333521	1	0.102565	1	0.194252	0.0659539
HST0001_C07	Unknown-213	0.646748	1.32158		1.00796	0.489105	0.221119	0.178146	0.159739	0.155518	0.0879354	0.373556	0.385955	1		0.208546	0.433506	0.711244	0.425624	0.461038	0.369339	0.420914	0.00317302
HST0001_C08	Unknown-214	1.55618	0.670416	0.454279	-0.261483	1.4776	0.408953	0.304278	0.00419633	-0.0156533	0.471366	0.440273	0.0423772	0.188443	0.270219	0.661818	0.0336555	0.365583	0.220808	0.986889	0.944309	0.0071778	0.0105299
HST0001_F03	Unknown-215	1.217	0.85692	0.602416	2.59746	1.52054	0.988048	0.108064	-0.263267	0.264956	0.518746	0.564709	0.105231	0.245264	1	0.0420636	0.0478899	0.0755994	0.739753	0.190472	0.0365198	0.00369955	0.00525505
HST0001_F04	Unknown-216	0.526283	0.89954	-0.216916	0.225063	0.925001	0.242783	0.538233	0.933226	1.098	0.742411	1.01309	0.300832	0.0356269	0.245231	0.65341	0.0892268	0.625372	0.0740765	0.00139694	0.000605844	0.00111162	0.000185742
HST0001_G03	Unknown-217	0.533499	-0.229087	0.456969	0.285326	0.986806	0.877293	0.207169	-0.468171	0.284642	0.757298	0.341042	0.214058	0.604456	0.0925745	0.218609	0.0120178	0.00100788	0.290329	0.200795	0.302409	0.00330305	0.04213
HST0001_G09	Unknown-218	1.0895	1.12941	0.649198	1.48911	1.11809	0.895129	0.475353	0.566208	0.562236	1.02515	0.478222	0.0307944	0.00507857	0.0313608	0.0115363	0.0231262	0.00343869	0.0571557	0.0170573	0.00202774	0.000714934	0.0182564
est01h09	Unknown-22			-0.0760371	-0.175271	-0.335125	-0.836157	-0.633246	-0.244256	-0.537356	-0.670001	-0.948059			1	1	0.582907	0.285743	0.00618326	0.248193	0.0130193	0.000669325	0.00276331
KVkm2_A12	Unknown-220	-0.220688	-0.09004	0.105606	0.201524	0.297958	0.59565	0.0934009	0.52508	0.72314	0.747691	1.07791	0.657335	0.790323	0.656355	0.603932	0.411343	0.121824	0.600237	0.0756252	0.00413877	0.00141212	0.000247709
KVkm2_C04	Unknown-221	-1.34633	-1.42243	1.76912	0.618367	0.793462	1.6507	-0.297492	-0.108838	-0.292999	0.40767	0.344828	0.311503	1	0.0126678	0.301851	0.0978632	0.00170118	0.137884	0.560073	0.177144	0.0384998	0.0265405
KVkm2_D02	Unknown-222	0.973936	2.0253	1.95396	0.152089	0.453759	0.74392	-0.71312	0.794343		-0.107102	0.259487	1	1	1	1	0.447981	0.191344	0.239495	1		0.634861	0.337306
KVkm2_E07	Unknown-223	1.43183	0.206388	-0.150417	0.854446	-0.860853	-0.458124	-0.431367	0.107744	-0.0991151	-0.0870289	0.287984	0.0804567	0.553456	0.727376	0.0694836	0.192668	0.338801	0.0742114	0.590392	0.657132	0.661726	0.227377
KVkm2_F01	Unknown-224	-0.558337	0.284424	0.320454	0.619047	-0.00470533	-0.0468588	-0.373511	0.109322	0.908843	0.0487127	0.543086	0.17066	0.216218	0.0487832	0.182402	0.965396	0.759234	0.0461736	0.215266	0.000971477	0.679347	0.0108221
KVkm2_F04	Unknown-225	-0.793792	0.174186		-0.212369	0.439964	-0.55926	-0.0281849	0.128544	-0.152505	-3.38666	-3.31869	1	1		1	0.33571	0.208768	0.881402	0.526776	0.319034	1.64981e-07	2.21221e-06
KVkm2_H07	Unknown-226	0.27368	1.24801	0.308129	0.68515	0.450703	0.832318	0.405283	0.22437	-0.000351729	-0.0302282	-0.0284277	0.597368	0.0391323	0.150429	0.104521	0.201955	0.0277968	0.411177	0.672336	0.998307	0.878469	0.909042
KVkm2_H11	Unknown-228	-0.0871299	0.2834	0.34747	-0.865034	-0.310626	0.553034				0.959881		0.923073	0.493393	0.248193	0.312461	0.617277	0.142973				1
utu01a06	Unknown-229	0.188255	-0.553391	-0.576263	0.213267	0.277425	-0.187475	-0.0294246	-0.117185	0.0569879	-0.10261	0.497381	0.417606	0.0297006	0.0169272	0.210161	0.142803	0.30987	0.860386	0.381117	0.668387	0.349048	0.00449193
est02b01	Unknown-23	2.62234	1.58094	-0.0394089	3.20982	3.26086	1.20708	0.0500314	-0.217752	-0.00105608	0.501613	0.467199	1	1	1	1	1	1	0.902362	0.537356	0.995588	0.0209973	0.025362
utu01b01	Unknown-230	-0.59055	0.341221	-1.14913	-0.838445	-0.595846	-0.544264	-0.138631	-0.0935189	0.0779114	-0.0115665	0.493854	0.27238	0.347146	0.00729841	0.0924859	0.363792	0.185572	0.491271	0.651159	0.692941	0.92088	0.00108534
utu01b08	Unknown-231	-0.70642	-0.970987	-1.41152	-1.27187	-0.712373	-1.30108		1.6587	2.20762			0.00746165	0.00215148	0.000333601	0.000605842	0.0267333	0.000204213		1	1
utu01c03	Unknown-232	0.0313745	-0.710338	-0.816421	-0.503726	-0.315504	-0.812713	0.266209	0.272427	0.624934	-0.100244	0.00172537	0.895187	0.0546352	0.00882008	0.0507579	0.238662	0.0426257	1	1	0.0501153	0.621982	0.994595
utu01c08	Unknown-233	-0.482251	-0.815367	-0.995807	-1.45895	-0.771485	-1.03167	-0.0742402	-0.222562	0.608694	0.206167	0.237769	0.0816473	0.0176836	0.00731564	0.0030172	0.0873769	0.00361225	0.528629	0.608181	0.181437	0.304039	0.191591
utu01c09	Unknown-234	-0.807185	1.20878	-0.235574	0.444022	0.866002	0.219247	0.207259	0.77737	0.84076	0.181821	0.614936	0.310465	0.0403505	1	0.423934	1	0.716929	0.205223	0.000768465	0.00115645	0.186898	0.00423305
utu01d02	Unknown-235	-0.663986	-1.01505	-1.31338	-1.34493	-0.825694	-1.08701	0.219942	0.026988	0.0421993	-0.0295036	-0.203704	0.0201261	0.00235092	0.000845208	0.000226679	0.00511377	0.00199411	0.142592	0.865084	0.701435	0.791279	0.069549
utu01d07	Unknown-236	0.455112	0.630879	-0.562687	0.777423	-0.808523	-0.240391	0.140514	-0.868029	-0.924715	-0.424681	-0.29447	0.0603988	0.323334	0.0437797	0.0644547	0.160006	0.586561	0.575803	0.0829112	0.0496848	0.0149663	0.0308465
utu01d11	Unknown-237	-0.0352129	-0.116872	-0.599789	-0.0964919	-0.133266	-0.323517						0.817532	0.446099	0.000215743	0.593929	0.46576	0.120198
utu01f03	Unknown-238	-0.336036	-0.481248	-0.609775	-0.241729	-0.360893	-0.71495			3.04827	1.56562		0.137139	0.00861065	0.00690579	0.0584927	0.03404	0.000903029			1	1
utu01h01	Unknown-239	0.402273	-0.329438	-0.300777	-0.625198	0.165734	-0.578846				0.278516	1.01499	0.167924	0.232812	0.221477	0.061183	0.613319	0.0382415				1	0.0840358
est02b07	Unknown-24	3.14331	2.30403	0.649991	-0.102358	2.35627	-0.267278	0.180387	-0.256354	0.667469	0.342143	0.124114	1	0.0153514	1	0.903367	1	1	0.149332	0.365934	0.00298009	0.0407733	0.426937
utu02c12	Unknown-240	2.10547	-0.466036	-1.40643	0.679327	0.531007	0.101403	-0.0160037	-0.0911801	-0.0517868	0.358592	0.0678942	1	1	1	1	0.220719	0.69854	0.933155	0.625309	0.755199	0.0154705	0.661058
utu02d01	Unknown-241	-0.54957	-0.961873	-1.51556	0.29471	0.33696	-0.0405108	-0.336626	-0.154569	0.0118863	-0.268559	0.282827	1	1	0.0896943	0.634084	0.222848	0.913884	0.0894126	0.494086	0.920564	0.138101	0.120508
utu02d05	Unknown-242	0.827265	-0.673422	-1.03498	0.0186366	-0.634533	-0.855101	-1.09052	-0.928394	-0.806834	-0.839417	-1.0031	0.259546	0.344326	0.0225473	0.970447	0.250806	0.132381	0.0250413	1	0.00754277	0.0105065	0.00296959
utu02d06	Unknown-243	0.904727	0.369886		2.53782	2.24363	1.2707	-0.247199	-1.47993	-0.923896	-0.923871	-1.05804	1	0.660297		0.0507452	0.0191904	1	0.542059	0.10852	0.190878	0.0268123	0.0140048
utu02f06	Unknown-244	1.76142	2.82923	-0.924576	0.997342	0.27848	-0.047999	-0.185882	0.189204	-0.211002	-0.145316	-0.298218	1	1	1	0.111159	1	0.956953	0.62752	0.630031	0.322207	0.468069	0.310755
utu02g11	Unknown-245	1.7065	0.183097	1.02208	1.55137	1.38195	0.582949	-0.0523622	-0.381912	-0.531785	-0.351814	-0.787889	0.021966	0.772259	0.0667292	0.019665	0.0454815	0.181857	0.753353	0.0851738	0.0342033	0.024476	0.0015074
utu02g12	Unknown-246	1.55448	-1.15242	1.52546	0.480392	1.45898	0.335381	0.745566	0.948288	0.854831	0.582528	0.521365	0.00477412	0.275212	1	0.362861	0.0105685	0.605697	0.00326703	0.000551713	0.000740636	0.00967256	0.0084262
utu02h05	Unknown-247	0.462461	0.0490373	-0.957682	-1.4254	0.213339	0.0170826	-0.511255	-1.12262	-0.620137	-0.0169242	-0.233968	0.200454	0.864329	0.00952677	0.0288027	0.688788	0.955693	0.0761767	0.0817385	0.0635278	0.898087	0.227813
utu02h06	Unknown-248	1.07799	0.175962	0.531156	1.11277	0.406665	1.03992	-0.72522	0.764679	1.23014	0.113769	1.21983	0.0577377	0.745682	0.0765596	0.136101	0.354215	0.0361583	0.0159884	0.000469653	0.000545757	0.446486	0.000770898
utu03a12	Unknown-249	1.37754	0.548956	0.112374	-0.677453	1.10169	0.413893	-0.0152237	-0.290273	-0.248089	0.0608313	0.0883407	0.0549615	0.343255	0.612444	0.202467	0.0273424	0.249827	0.928547	0.0637983	0.109889	0.646688	0.344264
est02b09	Unknown-25	0.47388	1.50982	1.65643	1.48951	1.50262	1.94016	0.129032	1.30029	-0.336134	0.350426	0.638438	0.274478	0.00199828	0.000455717	0.000651935	0.00138332	0.000274765	0.67539	1	1	0.0734489	0.024349
utu03b06	Unknown-250	1.03127	0.791518	0.227489	0.270221	0.481702	0.883855	-1.22464	-0.382784	-0.263734	0.354909	0.432904	0.231421	0.139101	0.226676	0.566786	0.30253	0.00786043	0.0653412	0.141313	0.300349	0.0283646	0.0257746
utu03b07	Unknown-251	2.62174	3.00874	1.10239	2.06705	2.78877	1.65616	-0.369761	-0.690246	-0.626101	-0.069945	-0.256558	0.00525586	0.00184486	1	0.00837352	0.0231862	1	0.428306	0.0246386	0.102178	0.659892	0.20516
utu03c05	Unknown-252	1.22061	1.22752	0.27863	0.637522	0.115362	2.34394	-0.400826	-0.501246	0.124602	-0.201554	-0.10515	0.159386	0.239304	1	0.336215	1	1	0.305807	0.164044	0.584161	0.254469	0.575457
utu03c07	Unknown-253	2.02933	1.45037	0.804065	2.42611	1.4516	2.378	-0.907076	-1.14207	-0.489861	-0.22752	-0.564418	1	0.0912458	1	0.0498826	1	1	0.0159515	0.0446133	0.01794	0.213452	0.0266886
utu03c10	Unknown-254	0.636774	0.350141	-0.0316331	1.65322	2.36148	0.286524	-0.978214	-0.348941	-0.127833	0.0864503	0.0891765	1	0.400557	1	0.0544885	0.0160277	0.585262	0.0172011	0.200162	0.432934	0.605373	0.599685
utu03d01	Unknown-255	-0.631111	0.942822	0.818857	-0.807441	1.3634	1.02608	1.13858		0.808667	0.205261	0.939325	0.500135	0.16669	0.165226	0.353646	0.116988	0.0176255	1		1	0.622572	1
utu03d04	Unknown-256	1.51115	1.67581		1.26106	0.478139	-0.923768						0.0617878	1		0.00868153	0.237347	0.256163
utu03d09	Unknown-257	0.904743	2.29857	0.248767	2.41993	0.639376	-0.0137719	0.0347528	-1.1027	-0.504514	0.441842	-0.046473	1	0.0226992	1	0.0203153	0.387741	0.978629	0.889574	0.0255353	0.0864787	0.026941	0.755893
utu03e05	Unknown-258	0.902795	0.537757	0.147979	0.594465	0.950768	0.172097	-1.61983	-1.03542	-0.93374	-0.00542719	-0.262198	0.013957	0.147989	0.441864	0.0351349	0.012711	0.570442	0.0632533	1	0.0152832	0.964413	0.100563
utu03g08	Unknown-259	1.99355	0.520232	1.21347	0.576532	0.467143	0.88287	0.420604	0.416941	0.357601	-0.594394	-0.14148	0.0241845	0.297656	1	0.251434	0.3256	0.0533813	0.0901132	0.0938897	0.464957	0.36171	0.626193
est02d07	Unknown-26		-3.40195	-0.364604	0.188286	0.115666	-0.412123	-0.792147	1.36254	0.55652	1.87922	1.25142		1	0.325301	1	0.825255	0.309888	0.0206431	0.000565533	0.0222765	1.55323e-05	2.5648e-05
utu03h06	Unknown-260	0.603755	-0.143041	0.546207	0.250986	0.75057	0.449183	0.92745	0.297964	-0.100546	0.392716	0.241352	0.267505	0.761266	0.0618568	0.523682	0.11526	0.39636	0.0087489	0.235342	0.522678	0.0385379	0.131275
utu03h08	Unknown-261	-0.243637	0.172428	0.514759	-0.53801	0.375326	0.940929	1.92456	2.46393	2.81764			0.642536	0.674729	0.182069	0.440881	0.580467	0.109327	1	1	1
utu03h09	Unknown-262	0.793994	0.573285	0.148416	1.03636	1.18569	1.15649	-1.47195	-0.616801	0.237779	-0.0490695	0.531097	0.244945	0.199746	0.600198	0.0645512	0.0232974	0.0120008	0.00133702	0.0600674	0.177446	0.65402	0.00786832
utu03h11	Unknown-263	3.08654	3.30309		2.48561	0.855899	1.33246	0.253347	-0.449702	0.415911	-0.0525639	0.306229	1	1		0.0225939	0.286692	0.140006	0.688948	1	0.194103	0.669148	0.230802
utu04b08	Unknown-264	0.717021	0.5984	1.24677	0.298779	1.62088	1.44349	-0.535634	0.169971	-0.131097	-0.394431	-0.254336	1	1	1	1	0.0300166	0.0690098	0.0336079	0.316674	0.41559	0.0463975	0.178744
utu04c02	Unknown-265	-0.164466	1.24286	1.74359	1.5161	-1.86544	-0.516194	-0.319435	-0.941078	-0.398128	-0.116923	-0.0926656	0.721765	1	0.0058812	0.0183031	0.0154027	0.357891	0.13483	1	0.301766	0.518689	0.650055
utu04d01	Unknown-266		0.777885	0.453035	2.23003	0.210536	1.33307	-0.668431	-1.02824	-0.683292	-0.0124343	0.327717		1	1	1	1	0.0653058	0.0133595	0.0559811	0.0430735	0.891973	0.0652544
utu04d05	Unknown-267	-4.80189	-0.525555	0.363861	-0.81073	-0.0096089	-1.32933	-0.709905	-0.143342	-0.178722	-0.846885	-0.770699	1	1	0.541883	0.130569	0.987399	0.116549	0.0130034	0.369828	0.384655	0.00547632	0.0135558
utu04d10	Unknown-268	0.21393	0.543849	0.130328	0.35833	-0.256892	0.156851	-1.42887	-0.703396	-1.20916	-0.873544	-1.01817	0.188573	0.0267928	0.367933	0.055027	0.242749	0.325501	0.000362275	0.00338704	0.000926344	0.000831541	0.000636173
utu04d12	Unknown-269	-0.934934	0.377852	0.452691	0.226519	0.545833	-0.440896	-0.0273315	-0.0989614	0.0620454	0.165676	0.579667	0.27051	0.354182	0.0446997	0.621122	0.0924997	0.184055	0.878769	0.630896	0.696786	0.133066	0.000227038
est02e03	Unknown-27	2.62282	0.60921	1.23934	1.10129	0.41555	1.17654	0.538543	0.361863	0.436475	0.385238	0.353346	1	1	1	1	0.434685	0.104114	0.0142268	0.191179	0.21816	0.137983	0.150732
utu04g06	Unknown-270	0.29893	0.550633	-0.438968	-0.640698	0.461614	-0.118444	0.0351815	-0.0516677	0.221886	0.072997	0.400149	0.471904	0.120928	0.058075	0.256066	0.256376	0.641831	0.862092	0.75719	0.217388	0.462704	0.0225408
CA342707	Unknown-272	0.19841	0.418633	0.634241	0.462387	-0.0974317	0.338533	-0.485997	-0.287122	-0.8269	-0.704722	-1.01012	0.407602	0.0795756	0.0182218	0.0262948	0.681725	0.0626234	0.00693621	0.0427382	0.000398008	0.00100468	4.75941e-05
CA344354	Unknown-273	0.7016	1.06057	0.712529	0.971162	0.409414	0.711093	0.722514	0.101201	0.533561	-0.00970894	0.469585	0.0649816	0.0040768	0.0169477	0.00587287	0.168971	0.0156654	0.205987	0.713386	0.125488	0.951722	0.0232414
CA348020	Unknown-274	1.32035	2.32797	-0.115463	2.80966	2.41593	1.99744	0.0327176	0.566473	0.458968	0.318622	0.506436	0.198686	0.0986561	1	0.0292689	1	0.101083	0.897416	0.0652488	0.0477722	0.162934	0.0310794
CA349338	Unknown-275	-0.502703	-1.0281	-0.779651	-1.01627	-1.22429	-0.871521	0.0774929	-0.796866	-0.0955877	-0.400494	-0.103244	0.142321	0.0250312	0.0067304	0.00784428	0.0199802	0.0055374	0.797778	0.0185899	0.643005	0.0401513	0.492569
CA350330	Unknown-276	0.404196	0.942199	0.945422	0.342762	0.419656	0.908928	0.0536773	0.134464	-0.284811	-0.369012	-0.453148	0.213346	0.00193286	0.000311199	0.386161	0.0663273	0.00179265	0.772772	0.523142	0.245578	0.122447	0.00794708
CA350804	Unknown-277	0.303929	0.113958	-0.231953	-0.0347621	-0.131817	-0.0122331	-0.776487	-1.05413	0.192294	0.530588	0.800007	0.193758	0.547255	0.293708	0.852758	0.537124	0.948987	0.0587118	1	0.353228	0.0222517	0.0026424
CA351022	Unknown-278	-1.707	-0.76673	-0.691737	-0.388597	-0.3299	-1.80889	0.650923	-0.206912	0.0176241	0.210083	0.0390284	1	1	0.0297469	0.090056	0.400315	0.0117255	0.0667477	0.562276	0.94773	0.153177	0.827825
CA353086	Unknown-279	0.201783	0.734041	0.231474	0.797711	0.104972	0.54051	0.600485	0.884635	-0.0894372			0.414712	0.0127123	0.137479	0.00883094	0.615058	0.0200678	1	1	1
est02f02	Unknown-28	0.555751	0.567428	0.367135	0.757421	-0.264607	0.473731	-0.540531	-0.537146	-0.23941	0.311321	0.0119912	0.245527	0.23762	0.0551711	0.0836189	0.671899	0.137698	0.0360746	0.0418526	0.186564	0.0535324	0.916264
CA354092	Unknown-280	0.125958	0.966626	0.362195	0.378458	0.340659	-0.00916724	-0.325462	-0.22453	0.45068	0.219454	0.506742	0.7219	0.0101014	0.0569976	0.160737	0.246756	0.978073	0.200748	0.470677	0.147424	0.108607	0.0737935
CA357383	Unknown-281	-0.227095	2.0799	0.482838	1.39711	0.177499	0.392066	0.38762	-0.513611	-0.491201	-0.144747	-0.281087	0.656895	0.020864	0.138399	0.0462342	0.613464	0.491045	0.125768	0.060538	0.0126022	0.274559	0.0419013
CA362298	Unknown-282	0.0612871	-0.0713163	-0.0317181	-0.378351	0.987769	0.993091	0.215937	-0.316325	-0.162167	-0.0998996	-0.217957	0.927703	1	1	0.614564	0.139015	0.0100967	0.314965	0.0899382	0.251751	0.498848	0.0402799
est02f06	Unknown-29	-2.02197	-0.631385	-0.052781	-0.284142	1.06674	-0.1138	-0.462899	-0.314851	-0.154885	0.0470937	-0.0909793	0.0114906	0.437188	0.778685	0.488953	0.258993	0.778415	0.163986	0.211045	0.440323	0.794286	0.612283
ENH2_E07	Unknown-3	-0.109595	1.31413	0.23553	2.15567	1.69545	1.1014	-0.69759	-0.108372	0.403455	0.730885	0.481665	0.898982	0.0940323	1	0.00506108	0.0770162	0.0833069	0.00478332	0.256816	0.0199398	0.000586609	0.00575295
est02f09	Unknown-30	0.651843	0.756602	0.685249	0.561038	0.189809	0.198724	1.55379		-1.63081	-0.226756	-0.261592	0.0369618	0.00377514	0.00354133	0.016728	0.338365	0.195059	1		1	0.577231	0.46306
est02g10	Unknown-31		5.01476		1.88453	1.21019	0.33791	-0.583217	-0.583451	-1.09051	-0.117579	-0.677416		1		0.0385385	0.114841	0.489206	0.0347307	0.0444783	0.00528243	0.483345	0.0236793
est02h04	Unknown-32		-0.809089		1.95625	0.239716	0.165707	-0.38828	-0.273213	-0.812414	-0.519222	-0.130216		1		1	0.732521	0.818605	0.189213	0.039845	0.00445107	0.0180566	0.463867
est02h12	Unknown-33	-0.790737	-0.0181812	0.418498	-1.19309	-0.18053	0.214802	-0.175976		0.792953	0.305157	0.465425	0.277127	0.965318	0.154877	0.0682901	0.590455	0.568889	0.616487		0.0196671	0.0991024	0.0139711
est03a02	Unknown-34	0.908829	-1.55155	0.444898	1.07079	0.128468	0.804174	0.370131	-0.0486627	-0.441607	-0.373435	-0.158747	0.0709386	0.111484	1	0.0660357	0.702587	0.0673599	0.0820486	0.778474	0.0299042	0.000875043	0.367786
est03a05	Unknown-35	0.95664	-0.713021	0.261957	-0.845927	-1.19395	-0.234643	0.395136	-0.710259	-0.437469	-0.245832	0.236009	1	0.4554	1	1	0.233228	0.436719	0.23184	0.0845688	0.116791	0.121824	0.129512
est03c01	Unknown-36	0.350368	0.679639	0.737616	0.59387	0.229576	0.26544	0.221044	1.36527	0.266183	0.418773	0.677595	0.487642	0.266957	0.00552522	0.152097	0.583298	0.579955	1	1	1	0.0938013	0.0525594
est03c05	Unknown-37	0.276013	0.42964	-0.36716	1.07001	0.943363	0.463294	-0.676859	-0.845482	-0.34663	-0.0572357	-0.0479522	0.606392	0.426832	0.298395	0.0795501	0.255401	0.323649	0.0556727	0.0302328	0.0676894	0.644308	0.682516
est03c11	Unknown-38	1.4514	1.04368	1.64148	1.29764	1.12551	1.4678	0.024153	-0.474611	0.0648777	-0.0276689	0.162189	0.0516904	0.0715245	0.00133767	0.021454	0.0573956	0.0020374	0.935556	0.208687	0.85593	0.886253	0.209536
est03c12	Unknown-39	0.338528	0.197561			2.76092	1.09269	0.0937333	0.0381327	0.276794	-0.277049	-0.210546	0.681502	1			1	0.170644	0.815632	0.911883	1	0.231781	0.293551
ENH2_F04	Unknown-4	0.538275	0.159994	-0.184572	-0.0291585	0.228995	0.306455	0.0188238	-1.50864	-2.10646	-0.49243	-1.47879	0.0206591	0.418789	0.377134	0.855322	0.177311	0.0803653	0.916387	0.000954323	0.000162052	0.00804144	0.000135481
est03d09	Unknown-40	-0.203739	0.22869	0.155865	0.207169	-0.369279	0.232206	0.86044	1.59136	0.371123	0.453405	-0.312621	0.48221	0.237732	0.583534	0.317584	0.115287	0.359722	1	1	1	0.251033	0.471055
est03d10	Unknown-41	0.971641	0.855154	0.626608	0.370437	-0.102587	0.471461	-0.372131	-0.892427	-0.87539	-0.483575	-0.612254	0.013744	0.0326936	0.0286712	0.205007	0.825018	0.121901	0.00766754	0.00464385	0.00265721	0.00807147	0.012976
est03e07	Unknown-43	1.44216	0.0688516	0.414795	0.737501	1.02517	-0.632426	0.109042	0.619022	0.151209	0.301514	0.309895	0.0513776	0.891691	0.429548	0.206941	0.122172	0.27322	1	1	1	0.418703	0.338061
est03e09	Unknown-44	0.72662	0.945663	0.967617	0.0334767	-0.776485	0.507689	0.456569	1.00343	1.32926	0.34439	1.06047	0.346194	1	1	0.970117	1	0.326716	0.0888297	0.0013269	0.000285157	0.0314255	0.000368172
est03g03	Unknown-45	0.983484	1.94794	0.435667	0.0904832	-0.230133	0.357595	-0.414587	-0.688734	-1.41056	0.290796	-0.766846	0.12595	0.00758262	0.149564	0.886	0.756941	0.560746	0.0596536	0.0422155	0.00142641	0.011097	0.00312325
est03g05	Unknown-46	1.30376	-0.541762	0.504835	-1.01218	0.00676278	-0.544617				-0.00642778	0.307331	1	0.506676	1	0.281277	0.993094	0.343404				0.98703	0.581446
est03g07	Unknown-47	1.00718	1.96498	0.493858	1.22905	3.22237	1.62181	-1.0825	-0.268678	0.408361	0.0665576	-0.00277723	0.389593	0.00926193	1	0.218358	1	0.0325974	0.205299	1	0.373819	0.776156	0.990849
est03g10	Unknown-48	0.815893	1.53894	-0.826213	0.608549	2.67323	-1.34219	1.08154	0.563888	0.654772	-0.0455548	0.16958	1	0.101221	1	0.2587	0.00781157	0.234299	0.0832802	0.250004	0.0837249	0.747985	0.404462
est03h09	Unknown-49	1.34232	1.22074		0.408769	0.411064	0.937056	0.914551	-1.33648	-0.765491	0.30759	-0.430364	0.195043	1		0.432147	0.490333	0.0928038	0.010891	0.003653	0.00835695	0.0772381	0.0203728
est04a01	Unknown-50	0.681224			0.321675	-0.329511	0.379979	-0.56767	-0.678481	-0.553964	-0.332823	0.206147	1			1	0.488308	0.349677	0.0899641	0.0369117	0.0765504	0.0536219	0.0558689
est04a07	Unknown-51	-0.751468	-0.815108	0.979886	0.20061	1.00221	-0.0710455	0.46023	-0.330922	-0.399403	-0.297331	-0.15269	1	0.355776	0.0477609	0.700135	0.0341392	0.87665	0.397345	0.583828	0.463909	0.130956	0.478206
est04a11	Unknown-52	-0.475732	-1.44367	0.224924	-0.754193	0.838695	-0.108216	-0.536466	-0.85289	-0.67462	0.0177283	-0.359907	0.464341	0.222926	1	0.107068	0.136252	0.855654	0.0530799	0.0398195	0.0134428	0.917943	0.0645575
est04c02	Unknown-53	0.442379	0.691117	0.529319	0.441504	0.361208	0.732945	0.0134257	-0.29605	-0.0501985	-0.184653	0.0300043	0.0615148	0.00606015	0.0094999	0.0166752	0.0921978	0.00257277	0.946321	0.3056	0.771224	0.331993	0.849872
est04c06	Unknown-54	-0.312738	-0.755172	-0.918964	-0.820455	-1.00784	-0.907254	0.670723	0.0456297	0.565932	0.4645	0.258121	0.0537431	0.000896503	0.000182452	0.00797766	0.00930499	0.00263354	1	0.862338	1	0.211021	0.165732
est04c08	Unknown-55	-0.294113	-0.985909	-0.332228	-1.01774	-0.343071	-0.7663				0.600386		0.374298	0.0997853	0.137258	0.0651598	0.380631	0.0205084				1
est04c10	Unknown-56	-0.202219	-0.276597	0.448617	0.200556	-0.0570081	0.362465	0.0962303	-0.588039	-0.512183	0.33635	-0.206379	0.619467	0.267228	0.0622713	0.400989	0.824086	0.148162	0.775161	0.0751288	0.0579441	0.132643	0.343583
est04d04	Unknown-57	0.187323	-2.46851	-0.373871	-0.335904	-0.597047	-0.761263	-0.267346		-2.25813	-0.230562	-0.597608	0.785723	0.0495963	1	0.415566	0.169215	0.146391	1		1	0.49055	0.151929
est04d10	Unknown-58	1.09119	1.62439	-2.34615	-0.00457222	-0.367955	-1.09297	-0.328954			0.21464	-0.239531	1	1	1	0.994488	0.534295	0.0517434	1			1	0.525703
est04f03	Unknown-59	-0.121983	1.43507	-0.539615	-0.223107	0.498266	-1.08149	-0.413826	0.267051	-0.0920381	0.168974	0.216604	1	0.165936	1	1	0.374635	0.197184	0.228949	1	1	0.358933	0.46078
est01a03	Unknown-6	-0.946057	-1.64563	-1.47835	-0.960274	-0.54339	-0.691588	-0.169542	-0.459944	-0.193654	0.198404	-0.131532	1	1	1	1	0.27913	0.161251	0.460787	0.0714802	0.280474	0.123744	0.1966
est04f04	Unknown-60		0.854884	1.01823	-1.03736	-0.0843179	-1.34332	-0.356022	0.690285	0.679804	0.399281	0.501558		1	0.147275	1	0.808618	0.0404591	0.268866	0.0266547	0.0153287	0.0306225	0.0619639
EST1-3A_A07	Unknown-64	0.0176133	4.11126	-2.95555	0.881694	1.51027	1.45546						0.982744	1	1	0.159325	1	0.161568
EST1-3A_A12	Unknown-65	1.53765	0.880115	0.637914	2.84734	1.78739	1.51755						1	0.0881907	0.194634	0.00196681	0.0659718	0.0448992
EST1-3A_B07	Unknown-66			-0.436837		1.34194	-3.76103								1		0.0818549	0.0179395
EST1-3A_B11	Unknown-68				0.649942	3.14457										1	0.00310906
EST1-3A_C10	Unknown-69	2.93195	1.64205		3.4246	4.26276	2.78777						0.0227815	0.104845		1	1	1
est01a07	Unknown-7				-5.12408	-1.23911	-3.85001	0.533581	0.106982	0.136275	0.253428	-0.0383116				1	0.119063	1	0.0242989	0.502632	0.440086	0.0445816	0.775989
EST1-3A_D05	Unknown-70	-1.59787	-0.436905	0.18958	-0.0827396	0.325053	0.61922						0.0702399	0.215946	0.458945	0.682252	0.408397	0.0160722
EST1-3A_D11	Unknown-71	0.341088	0.0453316	0.869613	1.68777	4.66809	1.97516						1	1	1	1	1	0.012027
EST1-3A_E07	Unknown-72	0.654267		-1.18518	-5.56164	0.596761	0.34189						1		0.0281535	1	0.231595	1
EST1-3A_F09	Unknown-73			-1.59205	-1.41055	-0.209204	-0.484087								1	1	0.538264	0.10807
EST1-3A_G03	Unknown-74	-0.381344	0.79693	0.0959	0.682718	0.387369	0.730786						0.319819	0.00178245	0.605587	0.0144429	0.0761009	0.0210149
EST1-3A_G09	Unknown-75	-1.83089	0.452358	0.537375	0.167524	0.0167349	0.601386						0.0725887	0.245343	0.0421865	0.60505	0.930893	0.0174587
EST1-3A_H03	Unknown-76	0.246869	0.688244	0.349702	0.367085	-0.108486	0.582374						0.298483	0.0134761	0.0146039	0.0564506	0.467875	0.00332007
EST1-3A_H11	Unknown-77	-0.108282	0.28216	-0.0625942	-0.0934969	0.512703	0.301101	0.216647	0.595976	0.571523	0.00826772	-0.00371019	0.661237	0.604092	0.842837	0.756568	0.180905	0.14659	0.415221	0.026507	0.0566643	0.968202	0.984719
EXOB1_A01	Unknown-78	-1.10256	-0.644413	0.0506471	-0.669527	-0.618726	-0.484497	0.255493	0.0742213	0.879661	0.976875	0.442328	0.0387707	0.0943933	0.816686	0.0881847	0.047379	0.0458865	0.108031	0.680111	0.000414112	0.00010954	0.00585099
EXOB1_A07	Unknown-79	-3.14718	-1.73741	-0.62284	-2.7272	-0.50604	0.0916299	0.284947	0.344137	0.816422	0.590148	0.247901	1	1	0.225952	1	0.129391	0.846685	0.149896	0.221262	0.00380456	0.0117945	0.172728
est01a08	Unknown-8	-1.02112	0.484178	0.443847	0.22002	0.0336825	1.06493	-0.0542949	0.168289	-0.151736	-0.265233	-0.232056	0.0827534	0.303023	0.106053	0.584118	0.9127	0.00118068	0.875268	1	0.657625	0.300544	0.309823
EXOB1_A10	Unknown-80		-2.48394	-1.30619	-2.89477	-1.20852	-1.30455	0.470772	-0.376963	-0.625066	0.00637729	-0.516537		1	0.105314	1	0.0689207	0.0683371	0.0857478	0.0746914	0.0778155	0.976427	0.0112638
EXOB1_B03	Unknown-81	-0.703593	0.457037	0.775687	0.873275	0.35176	1.09019	0.0470442	0.19	0.295599	0.316743	0.318909	0.190443	0.177227	0.00527923	0.0496082	0.226138	0.00443825	0.816727	0.314117	0.18573	0.0384832	0.0502882
EXOB1_B08	Unknown-82	1.29886	-0.609134	0.59791	-0.241545	0.186736	1.25628	0.630131	0.67541	0.993899	0.848669	0.492521	1	0.395446	0.00805427	0.504211	0.759499	0.0169177	0.0281367	0.0108718	0.0011289	0.000610476	0.0046308
EXOB1_C02	Unknown-83	-0.270562	-0.207307	-0.458609	-0.645935	-1.18318	-1.03116	0.54084	-0.0938958	-0.0379288	0.88059	0.0739741	0.40128	0.329607	0.0720016	0.0126338	0.000994911	0.00106914	0.023379	0.518619	0.817544	0.000709721	0.690215
EXOB1_D07	Unknown-84	0.284541	1.61308	1.12548	1.20507	1.70374	1.47381	-0.535808	-0.308957	-0.33346	-0.501129	-0.721204	0.700853	0.0336947	0.142431	0.0353376	0.0912094	0.0140834	0.0254551	0.0195408	0.0285883	0.0120982	0.00482161
EXOB1_D10	Unknown-85	-0.300256	-0.646028	-0.298685	-0.491918	-1.86784	-0.501418	0.0520718	0.687448	0.355288	0.286334	0.385472	0.545665	0.183366	0.143628	0.230594	0.0289908	0.121552	0.795107	0.0472705	0.138112	0.150065	0.112429
EXOB1_D12	Unknown-86	-2.4946		-1.82711	-2.97527	-0.240741	-2.0961	-0.241973	-0.816469	-1.58158	-0.486969	-1.03162	1		0.0619749	1	0.607277	0.0734504	0.329506	0.00986226	0.00577193	0.018254	0.00215244
EXOB1_E10	Unknown-87			-1.31534		-1.03577	-0.640566	-0.643529	-0.248897	-0.454421	-0.406561	-0.569734			0.0140638		0.110825	0.158098	0.00377212	0.190746	0.0529284	0.00890229	0.0250071
EXOB1_F08	Unknown-88	1.41034	0.389101	0.281709	-0.0295688	-0.252628	0.897184	-0.169498	0.153609	0.297838	-0.132464	-0.108231	1	0.276722	0.150412	0.950848	0.46193	0.0195245	0.520062	0.514306	0.253478	0.613959	0.669624
EXOB1_G05	Unknown-89			0.226893	-1.11583	-1.09583	0.0356285	0.514199	0.419323	0.614097	0.621671	0.371457			0.685437	0.163766	0.176309	0.909509	0.0601404	0.0250084	0.0260764	0.0105046	0.0475135
est01a10	Unknown-9	-0.532242	0.81533	0.42212	-0.681905	0.498733	0.932423	-0.662974	0.649847	-0.125978	0.0769536	0.33028	1	1	0.299938	1	0.28578	0.0479244	1	0.31219	0.828403	0.796768	1
EXOB1_G08	Unknown-90				0.887306	0.113835	-0.614597	0.499629	0.501338	0.552493	0.818342	0.678247				0.213633	0.84016	0.40871	0.126045	1	0.0779456	0.00229794	0.0116616
EXOB2_A07	Unknown-91	1.59087	-0.315548	0.0949395	0.859711	0.948651	-0.0610775	0.199854	0.525164	0.423121	0.0508644	-0.135255	0.100863	1	0.803802	0.16172	0.119704	0.910717	0.440529	0.0653742	0.102704	0.795128	0.363404
EXOB2_A10	Unknown-92	0.133556	0.567614	-0.173172	0.268653	-0.926802	-0.880097	0.379508	1.33548	1.18278	0.97208	0.881346	0.605339	0.0923424	0.42356	0.382219	0.0182557	0.012138	0.132997	0.148225	0.0389487	0.0129959	0.0935952
EXOB2_B06	Unknown-93	1.60558	0.837598	0.135165	0.745719	0.167758	0.330179	-0.278648	-0.0331599	0.150592	-0.133474	-0.00288869	0.0279683	0.054186	0.391846	0.0570027	0.657408	0.255699	0.18582	0.870296	0.457179	0.417677	0.987442
EXOB2_B09	Unknown-94	1.53153	1.4005	0.844724	1.65212	2.18479	0.898037	-0.726904	-0.188658	-0.324065	-0.245116	-0.282578	0.0663406	0.0275593	0.0228498	0.0066999	0.0741338	0.141819	0.0366018	0.280974	0.0735448	0.275024	0.11136
EXOB2_C09	Unknown-95	-2.37181	-2.37938	-0.226426	-0.448943	0.209973	0.181572	0.205703	0.193634	0.221029	0.265902	0.143924	0.0566491	0.0228297	0.386132	0.384371	0.559536	0.484078	0.352683	0.202099	0.238274	0.10975	0.315276
EXOB2_D10	Unknown-96	1.35502	1.80863	0.674806	1.68906	0.986789	1.25315	0.272815	0.228972	0.307319	0.195996	0.266323	0.0282384	0.0040731	0.185925	0.00971591	0.194118	0.147895	0.349538	0.11133	0.0541819	0.136584	0.0165541
EXOB2_E04	Unknown-97	0.596567	0.0788315	0.000302675	0.516052	-0.030749	-0.536061	0.549107	-0.149708	-0.596652	0.563128	-0.224263	0.0673739	0.723494	0.998963	0.31906	0.94823	0.121803	0.0215134	0.286707	0.00149558	0.00457692	0.0418263
EXOB2_E08	Unknown-98	0.284332	0.4168	0.26385	1.73707	1.27898	0.189416	0.331608	-0.0277733	0.128418	0.564954	0.417135	0.784044	0.53862	0.540091	0.0313117	0.0501492	0.620326	0.121991	0.881831	0.48301	0.0155973	0.027836
EXOB2_F05	Unknown-99	1.04864	1.17024	0.576119	1.43777	-1.8658	0.079265	-0.184471	1.08115	0.309954	-0.00773642	0.425976	0.175983	0.170227	1	0.0589451	1	0.90919	0.601148	1	0.444935	0.971123	0.202637
EXOB2_H05	Uroporphyrinogen decarboxylase	0.524896	1.67919	0.294881	1.09226	0.942405	-0.189431	0.296705	0.251776	0.592949	0.508553	0.457105	1	1	1	0.0970042	0.0855881	0.82867	0.0893433	0.177837	0.013105	0.0129375	0.0222117
KVkm2_D01	Vacuolar ATP synthase 16 kDa proteolipid subunit	-1.61062	-1.64972	-2.21553	-1.07226	-1.16937	-1.62489	0.235312	-0.0267934	-0.0826598	-0.035097	-0.498118	0.00568281	0.000297666	0.00028941	0.00303472	0.00153168	0.000650199	0.132264	0.815398	0.544205	0.677653	0.00234846
CA371435	Vasopressin-activated calcium-mobilizing receptor	-0.0818997		0.0251869	-0.840286	-0.844526	0.448847	0.0404697	0.137627	0.406545	0.317435	0.358284	1		1	1	0.189342	0.219112	0.874657	0.51146	0.0779953	0.145609	0.28095
CA371001	Very-long-chain acyl-CoA synthetase	0.0699482	-0.494493	0.914749	-0.283154	0.200209	1.53115	-0.952114	-0.348329	-0.545587	-0.528373	-0.534754	0.879617	0.244695	0.00284786	0.663414	0.56962	0.0012546	0.00348786	0.0449981	0.00895275	0.0383376	0.025499
CA385882	Vesicle-associated membrane protein-associated protein B/C	-2.62319		-0.704235	-0.168662	-0.623472	-0.755907	-0.296052	0.201743	0.26841	0.634133	1.06947	1		0.204333	1	0.259048	0.018762	0.278734	0.17907	0.173725	0.0055166	0.000567672
CA351460	Vitellogenin-1	0.159235	0.733486	0.614682	0.343016	-0.198284	1.04545	-0.829975	-0.276249	-0.673232	-0.922418	-0.929541	0.768555	0.171832	0.0274041	0.330404	0.755243	0.080118	0.000942921	0.0783423	0.00412314	0.000386083	0.000740347
CA371454	Vitellogenin-2	-0.97488	-0.950956	-0.880108	-0.412593	-0.356993	-0.352657	-0.780033	0.0247414	0.388085	0.342607	1.07221	0.103758	0.0791827	0.0109433	0.142591	0.445138	0.151126	0.0172095	0.897659	0.0227127	0.0393577	9.60016e-05
CA368533	Vitronectin	1.0656	1.0828	1.40778	1.6377	1.48656	1.89664	0.499532	-0.941613	0.356187	-0.0956308	0.0631459	0.00747324	0.000269781	0.000459274	0.000130992	6.16261e-05	6.67559e-05	0.379542	1	0.448877	0.58251	0.661538
CA359569	Voltage-dependent anion-selective channel protein 1	-0.799623	-1.10085	-0.412184	-0.900052	0.206955	0.0180308	0.209055	0.990302	0.47378	0.0630822	0.0409297	0.0734689	0.0699178	0.0914068	0.0363984	0.685158	0.923145	0.572097	0.0512377	0.123772	0.832511	0.877769
EXOB2_H07	WD-repeat containing protein Ciao 1	-0.59153	-4.73542	0.135424	-2.21832	-0.371049	-0.51595	0.0218053	0.389522	0.328608	0.449604	0.469978	1	1	0.743454	0.116681	0.438359	0.0656761	0.907892	0.0555833	0.0977232	0.0174648	0.00408541
EXOB3_A05	WD-repeat containing protein Ciao 1	0.645707	0.78307	0.889441	1.21416	-0.409004	1.18521	-0.034518	-0.737885	-0.364442	-0.15727	-0.787637	0.29655	0.133602	0.0081423	0.0139936	0.483523	0.0134315	0.865298	0.0925031	0.12249	0.273732	0.0296029
CA344377	Wiskott-Aldrich syndrome protein	-0.334043	0.489441	0.644504	0.628119	0.835301	0.0237479	-0.734161	-2.21501	-1.46727	-0.05118	-0.555481	0.381729	0.289345	0.00580231	0.0859515	0.0923137	0.939506	0.018127	1	1	0.888804	0.116538
CA368764	Xaa-Pro aminopeptidase 2	0.859922	1.78633	0.801723	0.17251	0.578934	0.331572	-0.461382	-0.459597	-0.259602	-0.391313	-0.550376	1	0.0258245	0.00907619	0.653392	0.251803	0.480106	0.133221	0.370821	0.209361	0.0799126	0.0490922
EXOB2_D04	Xaa-Pro dipeptidase	-0.359287	-2.04636	-0.219281	-0.266005	-0.959401	0.195592	0.958073	-0.310299	-0.142106	0.693211	0.0456178	0.3072	1	0.328322	0.328102	0.105454	0.621394	0.00421286	0.056206	0.300414	0.00101647	0.643736
CA385697	X-box binding protein 1	0.274352	0.991725	0.450395	1.1154	0.852682	0.685301	0.292232	0.473605	0.119447	-0.505728	-0.678905	0.24978	0.00350628	0.015484	0.0007878	0.00215208	0.0184778	0.034292	0.0122538	0.669649	0.0869766	0.00637982
CA374472	X-linked interleukin-1 receptor accessory 2	-0.152419	-0.139815	-0.264116	-0.399787	-0.0384029	-0.12316	-0.283614	0.273054	-0.0685739	0.0776979	0.0697732	0.4495	0.436704	0.072497	0.0442088	0.781677	0.402859	0.379231	0.60792	0.713536	0.580544	0.773244
CA383827	Zinc finger DHHC domain containing protein 13	0.143982	-0.177485	-0.594505	-0.0800813	-0.159756	-0.355195	-0.983514	-0.47861	-0.718013	-0.401731	-0.0909328	0.690498	0.474743	0.021758	0.740605	0.686199	0.225554	0.00617319	0.00977961	0.0055363	0.0405221	0.576887
CA381625	Zinc finger protein 148	-1.06321	0.439758	0.434642	0.439485	-0.41445	0.159632	0.116369	-0.0607455	0.256559	0.24989	0.11387	0.320479	0.347998	0.161901	0.447544	0.417081	0.722242	0.514832	0.773918	0.261669	0.0654866	0.573696
ENH2_G04	Zinc finger protein 180	0.663897	0.721726	0.659365	0.655295	0.736988	0.992509	-0.25159	0.317033	0.0849681	0.405675	0.29942	0.0596702	0.0127483	0.0255544	0.0203737	0.0508201	0.000697183	0.274909	0.128141	0.62061	0.0366624	0.0961304
EST1-3A_G12	Zinc finger protein 183	0.442774	1.21665	0.25048	0.633359	1.0126	1.74151						1	0.213662	0.591585	1	1	0.0213021
utu01e12	Zinc finger protein 228	-0.400303	-0.586964	-1.12275	-0.905213	-0.649046	-0.981842	0.284907	-0.00864667	0.309782	0.313501	0.41846	0.0259733	0.0143446	0.000584643	0.00365099	0.0266829	0.0023844	0.132266	0.948059	0.101007	0.0354366	0.00519449
CA356923	Zinc-finger protein HT2A			0.586207	0.696299	-0.0263821	-1.37896	1.06218	-1.14556	-1.06397	-0.411472	-1.33431			1	1	0.965175	0.125527	0.00113002	0.0101668	0.00538702	0.0479276	0.000363675
